# Supplementary material for: Respiration modulates sleep oscillations and memory reactivation in humans
Source: Nat Commun. 2023 Dec 18;14:8351. doi: 10.1038/s41467-023-43450-5 (PMC10728072; doi:10.1038/s41467-023-43450-5)
Supplement: Supplementary file 4 — Source Data [file 41467_2023_43450_MOESM4_ESM.xlsx]

## Sheet: Fig.1b
Fig. 1b
Example hypnogram
Sleep_stage (0 = wake, 1 = N1, 2 = N2, 3 = SWS, 5 = REM; each line refers to a 30 seconds epoch)
0
0
0
0
0
0
0
0
0
0
0
1
1
1
1
1
1
2
2
2
2
2
2
2
2
2
2
2
2
2
2
2
2
2
2
2
2
2
2
2
2
2
2
2
2
2
2
2
2
2
2
2
2
2
3
3
3
3
3
3
3
3
3
3
3
3
3
3
3
3
3
3
3
3
3
3
3
3
3
3
3
3
3
3
3
3
3
3
3
3
3
3
3
3
3
3
3
3
3
3
3
3
3
3
3
3
3
3
3
3
3
3
3
3
3
3
3
3
3
1
1
1
1
1
1
1
1
2
2
2
2
2
2
2
2
2
2
2
2
2
2
5
5
5
5
5
5
5
5
5
5
5
5
5
5
5
5
5
5
5
5
5
5
5
5
5
5
5
5
5
5
5
5
5
5
5
5
5
5
5
5
5
5
5
5
5
2
2
2
2
2
2
2
2
2
2
2
2
2
2
2
2
2
2
2
2
2
2
2
2
2
2
2
2
2
2
2
2
2
2
2
2
2
2
2
2
2
2
2
2
2
2
2
2

## Sheet: Fig.1c
Fig. 1c
raw trace [EEG, respiration]
Time (seconds)	0	0.005	0.01	0.015	0.02	0.025	0.03	0.035	0.04	0.045	0.05	0.055	0.06	0.065	0.07	0.075	0.08	0.085	0.09	0.095	0.1	0.105	0.11	0.115	0.12	0.125	0.13	0.135	0.14	0.145	0.15	0.155	0.16	0.165	0.17	0.175	0.18	0.185	0.19	0.195	0.2	0.205	0.21	0.215	0.22	0.225	0.23	0.235	0.24
Respiration	25.616	26.2972	26.1045	25.8975	26.2943	27.4583	29.1747	31.0947	32.9359	34.4948	35.53	35.7017	34.6844	32.388	29.1137	25.4962	22.203	19.5578	17.3785	15.2084	12.7776	10.2955	8.31253	7.26779	7.09264	7.17979	6.74596	5.33035	3.07466	0.616425	-1.25307	-1.87551	-0.83267	2.01941	6.4743	11.9105	17.3755	21.8553	24.6091	25.3869	24.4064	22.1116	18.8843	14.9102	10.2661	5.13902	0.023654	-4.23949	-6.66464
Cz	2.35193	9.58915	16.3932	8.7438	1.33003	8.26207	14.8154	6.88556	-0.576084	6.66429	13.5215	5.70833	-1.62791	5.69952	12.4266	4.33831	-3.37219	3.73416	10.9265	3.54681	-4.35417	1.93759	8.8956	1.9	-5.57406	1.16766	8.42872	1.04842	-7.39294	-1.2422	6.48769	0.00839843	-8.23947	-2.55072	4.92009	-1.56086	-10.0407	-4.75662	2.64074	-3.18915	-10.5392	-4.5745	2.51199	-4.19957	-12.2382	-6.17399	1.63537	-4.72155	-13.07
[truncated: 5,000 more columns]

## Sheet: Fig.1d
Fig. 1d
Example powerspectrum
Freq	0.2	0.4	0.6	0.8	1	1.2	1.4	1.6	1.8	2	2.2	2.4	2.6	2.8	3	3.2	3.4	3.6	3.8	4	4.2	4.4	4.6	4.8	5	5.2	5.4	5.6	5.8	6	6.2	6.4	6.6	6.8	7	7.2	7.4	7.6	7.8	8	8.2	8.4	8.6	8.8	9	9.2	9.4	9.6	9.8
Respiration	1.09988	1.28972	60.9312	2.39829	0.633574	1.81915	0.150084	0.065687	0.180002	0.0764456	0.0323519	0.0347411	0.0127791	0.00395553	0.0025512	0.00213825	0.0021462	0.00240763	0.00162189	0.000718072	0.000251839	-0.000141424	-0.000176841	-3.91823e-05	-0.000124938	-9.17643e-05	-0.00015371	-0.000265453	-0.000289659	-0.000241503	-0.000263776	-0.000289264	-0.000260885	-0.000262485	-0.000228777	-0.000216102	-0.000257894	-0.000207073	-0.000194759	-0.000230122	-0.000196711	-0.000198059	-0.000182882	-0.000180914	-0.000162045	-0.000161521	-0.000165084	-0.000166269	-0.000144518
Cz	0.3	1.34	2.51	3.41	13.5192	18.8958	17.5814	10.2634	6.57639	5.82542	4.1977	2.72613	2.33614	2.39656	2.639	2.95874	2.61263	2.70185	2.57009	2.23134	2.03344	1.79057	1.55577	1.46393	1.57675	1.40702	1.27803	1.2472	1.284	1.35778	1.45541	1.4664	1.37207	1.38028	1.44406	1.35489	1.12146	1.05264	1.13509	1.156	1.29663	1.36723	1.5287	1.5982	1.5156	1.38218	1.43839	1.30846	1.30226
[truncated: 51 more columns]

## Sheet: Fig.2c 
Fig. 2c
Phase amplitude coupling between respiration and EEG [E F2] during NREM sleep (z-score).
Particpant	frequency	0.5	1.5	2.5	3.5	4.5	5.5	6.5	7.5	8.5	9.5	10.5	11.5	12.5	13.5	14.5	15.5	16.5	17.5	18.5	19.5	20.5	21.5	22.5	23.5	24.5
1		-1.00633	-0.256084	-0.252962	-1.85562	-1.81709	-0.0839987	1.48363	-0.41912	0.192927	0.923152	-1.2261	-2.08388	-1.78742	-1.86437	-1.64586	-1.97186	-1.02758	-2.37904	-0.198938	1.65647	0.487633	-1.6258	-1.15615	-2.15954	-0.938689
2		-1.71825	-1.63252	-0.767129	-1.00432	-1.25253	-0.974721	-1.26692	-2.02921	-1.4493	-1.68429	1.40116	-0.142261	-0.89362	-1.53509	-1.34911	-0.78689	-1.44023	0.406253	-0.118339	-1.35072	-1.18486	-0.836496	0.427421	-0.30885	-0.0732258
3		0.667684	1.84858	0.717583	1.01069	-0.687112	-0.124612	0.193597	0.857101	-0.548651	-2.00039	0.0790917	-0.218272	-0.88816	0.31576	1.54665	2.35063	1.3317	0.279653	0.522639	0.836417	0.422644	0.804815	1.11463	-0.273224	-0.732497
4		4.12727	1.54784	4.52836	6.12921	5.60356	3.28891	-0.326727	-0.390754	-0.0445593	-0.564216	-1.38709	-1.50706	0.489976	0.206806	0.515636	0.0994976	-0.932194	-1.68746	-1.64144	-0.955843	-1.15776	-1.504	-1.34295	-1.26188	-1.3521
5		-1.16616	-0.495233	2.24207	0.670083	1.98965	3.14002	2.76453	1.64709	1.32943	1.82712	1.48471	2.61721	1.19546	-0.302018	0.974677	-0.130843	0.447891	1.24858	1.73308	3.71533	2.7036	2.09221	1.3759	0.618173	1.36394
6		-1.39048	-0.826134	0.251638	0.162231	0.878867	3.62095	1.16103	0.364455	0.117022	0.07673	-0.355414	-0.67163	-1.55121	0.290325	-0.15471	-0.122236	0.128096	-0.808484	-0.852027	-0.908441	-0.683586	0.039075	-1.76738	-1.3304	0.134585
7		0.556244	-1.54969	1.83406	3.27741	4.65062	5.81393	6.90469	0.930563	-0.683497	-0.0249891	0.472969	-0.290825	-0.633035	0.819507	0.863701	1.54556	2.0714	2.22798	1.18901	0.830204	1.28884	0.768555	0.872407	0.711532	-0.728766
8		0.137856	0.481852	6.18254	3.81063	3.48606	2.60031	4.4265	6.51143	4.54491	1.35658	-0.312657	-0.900869	1.97756	3.99013	6.10167	4.00687	3.44816	3.21768	1.86195	1.40283	0.0413201	-0.149692	-0.449088	0.867511	0.187825
9		-0.170424	-1.6899	-0.410141	-0.514341	-0.733801	-0.971126	0.581777	1.43383	-1.34249	-1.03891	-0.0506051	-0.677912	-1.25645	-1.43639	-1.7055	-1.20176	-0.659888	-0.13244	1.51315	-0.0164536	1.75075	0.794059	0.529633	-0.148995	-0.0371505
10		-1.54929	-1.11477	-0.942773	1.25763	2.24189	3.03466	1.6416	1.07333	1.67418	1.91055	-0.482438	-1.05184	0.545934	-0.411067	1.43931	3.24411	-0.354671	-1.54804	-0.876291	-1.12975	-1.31293	-0.747583	-0.944864	0.420693	-0.776579
11		29.4077	33.7468	24.6703	18.7303	16.7013	18.4637	14.4123	16.5443	12.0816	8.05789	3.38138	8.67494	13.1377	15.8611	22.0682	24.2641	20.6329	16.5521	14.1917	9.55275	5.00841	4.74127	6.69388	7.78156	4.23116
12		-0.159351	-0.990701	-0.146298	0.601231	0.144872	1.1095	0.13097	-0.619002	-2.01939	-1.12815	-1.98291	-1.60276	-0.729221	-0.318309	-0.365436	-0.0890976	0.752284	0.640149	-0.395647	1.54861	3.82964	1.43639	-0.0442943	2.02023	0.223196
13		-2.80022	-2.17096	-0.190294	0.584203	-1.16782	-1.59616	-1.28352	-1.58265	-0.83236	-0.98574	-0.512849	0.0916817	0.538145	-0.373617	0.00972341	2.91851	5.84833	8.43079	5.16332	4.12413	3.26682	3.42222	1.39349	-0.308813	-1.46988
14		2.00191	3.89781	4.52163	4.61194	4.18109	3.27065	2.06356	0.872305	1.68592	0.45265	-1.32752	-0.59892	-1.24246	-1.44437	-1.2175	-0.335381	-1.80655	0.050451	1.33755	-1.53245	-1.96018	-0.586825	-2.00063	-1.44628	0.0587081
15		-1.03827	-1.13596	-0.712505	2.21606	3.22638	-0.619909	1.32727	1.36319	-1.278	-0.51883	0.554318	0.0951348	1.5685	4.10918	4.76784	5.87176	4.39473	2.17438	1.74683	1.14616	2.00377	2.40779	2.21417	2.02688	1.753
16		21.0199	9.37883	1.64549	1.50491	3.28757	2.32104	0.927151	2.9251	1.28086	0.558937	1.0418	0.676333	-0.775837	-0.60478	-0.391968	1.98648	1.5584	0.303671	-0.710693	-0.999121	-1.14601	-1.4861	-0.82006	-0.910583	-1.11687
17		-1.00078	0.0229403	1.39522	1.61684	1.41795	2.97688	2.51996	3.99058	5.08614	4.67741	-0.639313	-1.19711	1.04687	2.03376	0.0846487	-0.206316	0.542714	1.56777	0.520613	0.254471	1.00668	0.757723	1.22897	0.922041	1.79141
18		1.77395	2.80358	1.26529	1.57187	2.82584	0.540997	1.80546	3.3031	2.49758	-0.0223363	-0.350268	-1.08832	1.07905	0.176215	0.364079	2.26466	2.62412	1.62863	2.7433	3.10947	3.1667	0.118416	0.884282	0.164224	1.56934
19		173.408	83.6656	10.5818	5.63381	7.86746	9.26137	6.84366	4.13688	-0.0352891	0.0141656	-0.822193	-0.179491	2.61166	5.17818	9.33499	9.99342	17.3723	17.5868	20.7582	22.2367	26.5023	26.165	21.8054	22.6768	26.0673
20		0.130311	-0.566362	0.795217	0.0324645	0.447411	1.1228	2.08703	-0.500196	-1.48779	-0.717832	-0.884364	0.390126	-0.205479	0.353243	-0.10265	1.24497	1.23513	-0.196072	-0.114826	-0.156402	0.0603339	-0.535751	-1.71256	-0.710688	-0.0874105

## Sheet: Fig.2d
Fig.2d
Mean respiratory phases during the down-states of detected Sos
SOs
	electrode
Particpant	'Fp1'	'Fp2'	'F3'	'F4'	'C3'	'C4'	'P3'	'P4'	'O1'	'O2'	'F7'	'F8'	'T7'	'T8'	'P7'	'P8'	'Fpz'	'Fz'	'Cz'	'CPz'	'Pz'	'Oz'	'AF3'	'AF4'	'PO3'	'PO4'	'AF7'	'AF8'	'F1'	'F2'	'F5'	'F6'	'FC1'	'FC2'	'FC3'	'FC4'	'FC5'	'FC6'	'FT7'	'FT8'	'C1'	'C2'	'C5'	'C6'	'CP1'	'CP2'	'CP3'	'CP4'	'CP5'
1	2.8674	2.68704	-3.09256	2.87729	0.538372	-2.48568	0.0130434	-0.605247	-2.66473	1.3954	-2.62148	-1.51022	2.10937	-1.50246	1.12676	-1.02087	1.91694	2.26067	-2.52827	-1.38969	0.00650508	-2.06963	2.79653	2.18365	0.601377	0.530495	-3.04876	-3.12155	2.36842	2.44149	3.11948	-2.88148	2.6694	2.04193	2.51606	-1.34519	-2.07071	-2.71104	-3.11605	-2.16328	-2.96118	-1.23071	2.13316	-2.19169	-0.794291	-1.39507	0.627891	-1.47121	0.659822
2	-0.929268	0.294438	-1.9504	-1.08528	2.91933	-1.03757	-2.63694	2.97714	-1.30403	-1.56311	-1.74333	-0.876097	3.0388	2.58531	-2.35583	-3.08332	-0.963764	-1.39804	1.46474	-2.89228	1.47944	-1.54766	-1.96809	-0.944986	-1.59913	0.185062	-1.70702	0.314809	-1.77916	-1.5407	-1.65907	-2.99293	-1.61948	-1.60108	-2.53415	-1.18502	-2.49224	2.41907	-1.22634	2.42313	-2.05842	-0.992796	-2.4695	-1.45042	-2.07163	-1.18618	-2.18416	-0.745819	3.09889
3	-1.01401	-0.256607	-0.425759	-0.435485	-0.336227	-0.18312	-0.391577	-0.17993	-0.88235	2.35079	-0.183207	-0.547288	-0.158998	0.714018	1.07977	0.427857	-0.528246	-0.622962	-0.222685	-0.29442	0.337668	1.57279	-0.259905	-0.859016	1.31136	0.782133	-0.324266	-0.30525	-0.337273	-0.48496	-0.0632724	-0.407021	-0.554159	-0.485446	-0.207002	-0.400092	-0.364363	-0.129092	-0.420423	-0.284307	-0.737883	-0.418046	-0.384077	0.226521	-0.345186	-0.219341	-0.0982771	-0.182732	-0.236092
4	-0.0143963	-0.0952673	-1.03293	-0.0781969	-1.05802	-0.806567	-1.75088	-2.04642	-1.49671	-1.70941	-0.503886	0.00897459	-2.50949	-0.793287	-2.92653	-1.61484	-0.000629326	-0.959898	-1.0421	-1.26035	-1.73172	-1.67147	-0.385899	-1.41578	-0.9051	-1.77566	0.378768	0.149097	-1.03274	-0.325872	1.50752	-0.150352	0.258584	-1.11531	-0.137401	0.963573	-0.0309381	-0.332057	-0.486729	-0.36765	-1.24779	-1.18035	-1.26243	-1.66017	0.418931	-1.1837	-1.44404	-0.705277	2.76764
5	-2.92126	-1.74893	-1.87759	-1.86578	-2.63663	-1.92749	-2.13109	-2.2711	-2.34237	-2.22723	2.71955	-2.31642	-1.97344	-2.93243	-2.21519	-2.43254	-2.93657	-2.7747	-2.86006	-3.04171	-2.46047	-2.49911	-2.98045	-1.79277	-2.15912	-2.24011	-1.75765	3.13195	-3.12731	-2.35796	2.85532	-2.46409	-1.549	-2.78893	3.03848	-2.4102	2.90469	-2.1389	-2.35531	-1.98117	-2.2295	-2.82065	-2.14779	-1.83114	-2.47048	-2.62484	-2.29639	-2.65578	-2.27802
6	0.852345	1.26793	-0.549847	-0.66022	1.32003	0.262474	-0.0722896	1.15722	0.240782	-0.654114	1.60625	0.443249	-2.87531	1.9016	1.21539	2.27023	1.31459	-0.0376877	0.872553	0.503025	0.616455	-1.79172	0.157535	1.04248	-1.02677	0.563998	1.78945	0.24154	-0.541979	-0.769767	1.06294	-0.351083	-0.295086	-0.324389	-0.287245	-2.86744	1.22435	0.161533	2.39471	1.50599	-0.0815522	0.401087	1.04148	1.71935	-0.180183	1.2288	1.48695	0.147699	-1.00727
7	-0.064547	-0.320427	-1.08025	-0.314224	0.043009	-0.0519665	0.307621	-0.036957	0.0663691	-0.189379	-1.8788	-0.253429	-0.326914	-0.326056	0.213983	0.287436	-0.380183	-0.180735	-0.022557	0.0233497	0.149785	-0.199876	-0.50089	-0.394334	0.313199	0.056055	-0.924288	-0.0394329	-0.965321	-0.210165	-1.00272	0.215251	-0.356669	-0.125944	-0.0353862	-0.0502378	-1.90015	0.0822668	-0.944938	-0.176952	0.0928699	-0.194053	-2.53398	0.0526651	0.43567	0.121194	0.397778	-0.0378128	0.515203
8	-1.56615	-0.943615	-1.52353	-0.404156	-0.46842	-0.770193	-0.855941	-1.15935	-0.588068	3.11182	-1.23212	-0.278769	-0.219494	-0.944881	-1.30552	-1.902	-1.26685	-0.288854	-0.414399	-0.336282	-0.548618	-0.866037	-1.60463	-0.486817	-0.558069	-0.818548	-1.30093	-0.413952	-0.996243	-0.389954	-0.945858	-0.447171	-0.499719	-0.486684	-0.804989	-0.673808	-0.851262	-0.526868	-0.729161	-0.638955	-0.380045	-0.445736	-0.368439	-0.91141	-0.508121	-0.766852	-0.444445	-0.62353	-0.385055
9	2.62974	-2.50864	1.92381	-0.33035	-2.48487	-0.809934	0.52963	-2.73571	1.18551	1.35609	-2.45597	-1.72202	1.29739	-2.26121	2.80789	-2.88245	-2.90704	1.90339	1.6121	0.0516899	2.63828	1.31598	-1.65043	-1.71	-0.554075	2.34606	2.98953	-1.39016	-0.317217	-0.85748	-1.88344	-0.679612	2.02984	1.27227	1.84544	-0.943659	-2.20111	1.91775	-2.16367	-2.0762	1.47043	-1.46561	-2.47559	-1.84511	1.05244	2.55146	0.974628	-2.08066	0.740615
10	2.72927	1.99013	2.66219	0.241093	-0.55766	-1.21206	0.189469	-2.96013	-2.87382	1.83214	2.90589	-2.06231	-1.27239	-1.82257	0.404169	-1.0978	2.33653	0.36608	0.245849	-2.76199	0.620774	-0.335873	2.09092	2.40587	-0.157812	1.65341	1.64017	-2.21318	0.373125	0.0734215	-0.975306	-1.77406	-0.283505	-0.34154	0.21353	0.310158	-1.28101	-2.10378	-2.41109	-1.59067	-0.0477158	-0.185021	-2.1707	-1.90681	-0.692922	-0.946207	-0.163247	-0.450025	-0.179453
11	-0.343152	-0.255761	-0.33843	-0.364566	-0.423112	-0.385864	-0.437856	-0.419738	-0.432348	-0.626582	-0.401172	-0.462651	-0.565166	-0.735355	-0.511183	-0.680257	-0.251108	-0.405706	-0.375308	-0.444955	-0.50955	-0.527822	-0.339097	-0.361638	-0.253131	-0.526206	-0.404393	-0.286786	-0.319432	-0.31827	-0.346059	-0.453489	-0.436124	-0.337462	-0.44743	-0.38074	-0.459589	-0.529311	-0.468975	-0.442968	-0.438641	-0.340213	-0.478797	-0.573878	-0.344687	-0.476601	-0.414685	-0.591515	-0.476173
12	1.00697	1.30173	0.872828	0.685125	0.840501	0.130047	0.258663	0.65065	1.07538	0.681558	0.959812	0.721518	0.584362	0.980184	0.475238	0.531849	0.957866	0.58635	0.929632	0.865488	1.21106	0.471577	0.973528	0.870121	-0.255961	0.372964	0.940886	1.0184	0.568658	0.640906	1.27685	0.985731	0.642208	0.587305	1.18331	0.724746	1.17578	0.810307	0.830658	0.956146	0.56348	0.798231	1.42277	0.982983	0.315568	0.959396	0.275855	0.650851	0.533083
13	0.187595	-1.0531	0.101288	0.317657	0.0617811	0.0487662	0.368203	-1.69178	0.854291	-0.224856	-0.087925	-0.741698	-0.0822127	-0.650498	1.42283	-0.475769	-0.931521	0.0487482	0.277651	0.17808	0.103628	1.04095	-0.245774	-0.785452	0.846502	-0.428606	-0.21519	-1.07631	0.0785402	0.27033	-0.137923	-0.718894	0.196992	0.24336	0.100314	0.229985	0.231277	-0.87925	-0.262477	-0.905951	0.196962	0.171131	0.0506173	-0.501759	0.111071	-0.0406867	0.733461	-0.0259184	0.691085
14	-0.549844	-0.399646	-0.676803	-0.723854	0.169513	-0.0891758	-0.783699	0.191705	2.21662	-2.98465	-0.396934	-1.03426	0.234919	-0.281503	-1.02555	0.0496512	-0.520208	-0.562881	0.130567	0.38721	-0.311972	-2.76877	-0.593669	-0.851364	-0.953436	-0.619118	0.0150085	-0.402098	-0.706113	-0.646316	-0.701592	-0.579474	-0.389896	-0.134213	-0.676861	-0.240946	-0.04011	-0.0172669	-0.0218759	-0.175566	-0.135165	-0.169419	0.156433	0.106886	-0.0267227	0.0116566	0.597572	-0.0184712	-0.126831
15	2.36046	-3.07333	0.489111	3.06717	-2.73788	2.35591	2.12871	1.3514	1.39238	2.37819	2.6128	-2.60803	3.11532	2.12045	1.32543	1.78962	3.01273	2.69426	2.19018	2.31153	2.22967	1.32407	-2.18723	2.44085	1.29304	2.37231	2.54522	-3.02493	2.8352	2.95601	2.49613	-3.04667	2.67993	2.01571	2.99918	2.54597	2.64608	2.73667	3.07755	2.50167	2.09911	2.33506	2.8015	1.8422	2.29447	2.31641	2.85385	2.19571	1.94461
16	3.03494	-2.59049	0.792245	0.00331606	2.28256	0.384416	1.8911	1.10754	-0.560543	1.54826	-3.08305	-0.142827	1.11405	0.811571	0.0674887	0.990133	-2.89448	-0.136301	2.06257	1.44044	1.84136	-0.122347	1.21758	-0.0604396	-0.677882	0.668643	-1.15022	-0.267953	-0.261241	-0.122223	2.65017	-0.542935	1.80641	-1.10557	3.01154	2.07744	2.89172	-3.09234	1.63228	-1.6485	1.36028	0.519135	0.750547	1.03384	1.3941	0.979593	2.11295	1.56962	0.000541882
17	-2.77553	1.73454	-2.35695	-2.22572	-1.07372	-2.66002	-0.723235	-1.90744	-0.85346	-1.30868	-1.97357	2.10097	2.31788	-1.2102	-1.35094	-1.54776	-2.97884	-1.1901	-1.95072	-1.70928	-1.31712	-1.06422	3.13255	-2.13147	-0.822824	-1.43572	-1.85368	1.82907	-1.50828	-1.00857	-2.54802	-2.05889	-1.90684	-2.57549	-1.89561	-1.93682	-1.59736	-0.523414	-1.34845	1.20791	-1.76967	-2.02097	-1.77	-1.77252	-1.7154	-1.79838	-0.810759	-2.05393	-0.724101
18	0.441818	-1.33833	1.17298	0.411909	0.123068	0.188335	-0.276333	-0.0295752	2.97079	0.159221	3.09856	1.21989	-3.04691	-1.2295	-1.07634	0.494932	0.258485	2.53914	0.338093	0.00535478	-0.178133	0.171387	-0.883086	1.6019	2.49324	-0.00189993	3.03994	-1.64406	2.81434	0.0312566	2.1038	-0.297351	1.26759	2.19145	-0.0216444	2.01375	-2.84264	1.45902	-2.86522	2.30949	0.0838061	0.421908	-2.75205	2.442	0.104047	-0.183512	-0.415155	-0.228999	2.5836
19	1.74014	-0.940206	1.29288	-0.369397	-1.22787	-0.111867	-1.59879	1.38651	2.38581	1.40381	1.96113	1.39061	2.12337	-2.56581	2.14117	1.03576	0.312187	1.08632	1.27746	1.3348	-1.91979	2.33408	1.33241	-0.269067	2.32417	1.98421	1.91002	1.3925	1.42195	1.22671	2.23107	1.3567	1.63648	0.0435645	1.36368	-0.0293014	2.33926	0.68986	2.17915	1.35193	-0.396146	-0.012663	2.28545	1.61767	-0.547541	1.1666	1.39463	0.876063	2.65582
20	1.98189	1.90133	0.681518	-2.79089	2.18055	-2.05022	0.9825	-2.50278	-2.25143	-1.35999	2.1863	2.2972	2.80509	2.67006	-2.57383	-2.31046	1.96216	-2.82403	2.1693	1.65116	-2.62116	-1.72652	1.63475	0.300223	0.386386	-2.12307	2.73285	1.88673	0.917824	-0.614399	2.57162	1.84211	1.25339	1.13698	1.2009	0.663066	2.86063	1.81882	-2.93146	0.792104	2.07497	2.89316	2.77319	1.86508	2.9369	-2.44389	2.51285	0.922448	2.5066
Sign. Channels:	'F3'	'F4'	'C3'	'C4'	'P3'	'F8'	'Fz'	'Cz'	'CPz'	'Pz'	'AF4'	'PO3'	'PO4'	'AF8'	'F1'	'F2'	'F6'	'FC1'	'FC2'	'FC4'	'C1'	'C2'	'CP1'	'CP2'	'CP3'	'CP4'	'CP5'	'CP6'	'P1'	'P2'
Mean respiratory phases during the onsets of detected spindles
Spindles
	electrode
Particpant	'Fp1'	'Fp2'	'F3'	'F4'	'C3'	'C4'	'P3'	'P4'	'O1'	'O2'	'F7'	'F8'	'T7'	'T8'	'P7'	'P8'	'Fpz'	'Fz'	'Cz'	'CPz'	'Pz'	'Oz'	'AF3'	'AF4'	'PO3'	'PO4'	'AF7'	'AF8'	'F1'	'F2'	'F5'	'F6'	'FC1'	'FC2'	'FC3'	'FC4'	'FC5'	'FC6'	'FT7'	'FT8'	'C1'	'C2'	'C5'	'C6'	'CP1'	'CP2'	'CP3'	'CP4'	'CP5'
1	-1.02067	-0.775793	2.45293	0.797902	0.732062	0.483406	-2.62	-3.10194	-2.71039	1.00595	-1.66687	-1.93344	-1.72173	2.9358	2.92658	-3.1201	-1.14925	0.655772	0.618001	0.452169	1.35784	1.02939	1.98421	-1.16031	-2.92991	0.536077	-1.81387	1.0704	-1.90046	-0.140502	3.07201	-0.963585	0.427715	0.148398	0.965296	0.762797	1.57011	0.567303	-0.625762	-0.28316	0.649192	-3.07825	0.607953	0.117888	1.20119	-2.60922	0.731748	0.55485	0.912242
2	0.361525	-2.54955	2.25623	-2.87583	1.61747	2.72147	1.07715	2.44757	2.48395	2.87404	2.04282	3.04988	0.763793	1.30592	0.125367	-0.395546	-2.47847	2.54196	2.05088	1.24753	2.59467	2.60173	1.82739	-2.36882	2.16928	2.08263	0.367031	-2.82026	-2.04293	0.279907	1.76832	-2.64132	2.48713	-2.33061	2.4736	-3.1366	-2.85565	-3.09688	1.14974	-3.13464	1.58368	1.99973	1.37584	2.92605	1.32106	0.634551	1.24455	2.6554	0.590202
3	-0.32702	-0.499532	-0.530606	-2.52961	-0.220546	-2.37828	0.384294	-0.990017	-2.43385	-0.534432	-0.46591	-2.66881	-2.77804	-2.0987	-2.83537	-2.74125	0.472345	0.519736	-2.36177	-2.15449	0.0516709	-0.19565	0.325898	-2.12007	0.154727	-0.016672	-0.957332	0.732987	0.427072	0.790929	-0.0795577	-2.56028	0.0868913	0.400442	0.0227762	0.606635	-0.6457	0.225731	-0.602611	-2.27002	-0.100959	-2.41177	-0.519132	-2.31511	0.163161	0.558999	-0.339751	-2.05913	0.205417
4	1.90444	-3.0505	2.7792	-2.79471	2.71979	2.10711	2.80671	2.41352	3.04488	3.1386	1.41494	-3.13503	-2.9394	2.50272	-3.06289	-3.09261	2.22688	2.96164	2.12572	1.66898	2.29962	3.05921	2.27164	2.6762	2.81581	2.54153	1.66979	-3.08934	2.40964	3.10562	1.22015	3.04043	2.86734	2.90313	1.95672	-2.93797	1.51716	3.04603	1.59696	2.56344	2.73103	2.50605	2.21505	3.04821	2.10794	1.38523	2.66792	1.64132	1.98865
5	-0.615693	0.501424	-0.124945	-0.498011	-2.37964	-2.71947	-2.55235	-1.67665	-1.85156	-1.3797	-2.48985	0.382148	-1.83629	-0.213038	-2.05627	-1.17833	-0.73673	-0.192468	-2.10411	-2.73564	-2.64084	-1.37071	-2.84807	-3.07411	-2.05355	-1.53811	-2.37129	-3.01033	-0.367247	-0.208058	-0.19453	-0.365762	-0.40882	-1.18826	-2.31044	0.0255214	-2.08014	3.08133	-1.78988	-2.49793	-2.6443	-2.21405	-2.01561	-0.373465	-2.28965	-2.32766	-2.68501	-2.50417	-2.39675
6	0.646379	1.78847	0.969915	1.11844	0.230748	0.853683	0.776158	0.87544	1.03346	1.70352	1.35885	0.852773	2.83879	0.501686	1.528	1.00591	1.89181	0.739676	0.835388	0.793642	0.997155	1.30074	1.75773	1.72975	2.22764	1.74812	-3.08305	1.38918	1.18043	1.22794	0.886011	1.36194	0.895972	0.999956	0.596987	0.809664	-0.825232	1.01137	1.7826	0.917138	0.777203	0.821983	0.0957457	1.10499	0.532615	0.931156	0.527922	0.986397	1.02756
7	1.24925	-0.208372	1.38873	-1.17623	0.567158	-0.392098	2.67509	2.64026	2.24441	2.37359	-0.0936707	-0.306949	0.139573	-0.448031	1.72006	2.63858	1.83223	0.873135	0.504324	1.66006	-0.474207	2.24882	1.33396	2.33332	2.45592	-0.774626	-0.467446	-0.483768	1.21323	0.567968	1.28205	2.00498	0.911397	-0.629991	0.696475	-0.473349	-0.1247	-0.451991	0.208229	-0.0396686	1.90551	-0.131532	-0.0852499	-0.550002	-0.546844	0.287171	0.906165	-0.538779	-0.236176
8	-1.1528	0.918452	-1.33196	0.482508	-1.20882	-0.170247	0.162817	-1.22722	-1.974	-1.94753	1.76522	0.858637	-2.31674	-1.25166	-0.400893	-1.41092	1.14841	-0.997037	-1.09934	-1.19171	-0.629562	-2.23144	-1.13896	0.556049	-2.34556	-2.00552	-1.02571	0.675218	-1.13705	-0.899302	1.78893	0.407361	-0.892447	-0.637524	-1.15072	0.284529	1.59346	0.49932	-2.4923	0.452309	-1.06145	-0.97328	-1.52391	-0.256508	-0.741897	-1.22192	-1.19995	-0.168805	-0.938055
9	0.428402	0.218457	0.824503	-0.114557	0.827233	0.268602	0.0219065	0.148109	0.444258	0.846674	1.95802	0.944386	0.106999	0.863448	1.17849	0.0381921	0.784744	-0.0450539	1.55253	-0.166527	0.229657	-0.377641	0.485406	0.173158	-0.209348	0.00896291	1.65095	-0.196329	0.281134	0.110898	1.72869	0.0383084	0.14962	-0.266338	0.662608	-0.380943	0.491438	0.217145	0.586825	1.04527	1.79798	2.20663	1.01229	-0.0314267	-0.294607	1.37399	0.466542	-0.0998446	0.398286
10	1.41328	1.28614	1.49446	1.44169	0.870788	0.835953	0.77345	0.332687	0.391785	0.213289	1.51944	1.72117	1.47742	1.6378	0.993284	0.401281	1.33503	1.31348	0.778068	0.650839	0.734208	0.585472	1.5593	1.60208	0.726937	0.249586	1.4853	1.12519	1.31628	1.35759	1.43416	1.1021	1.2806	1.19618	1.03058	1.42595	1.06193	1.26248	1.50562	2.04982	0.832126	0.924565	1.02101	1.32001	0.631017	0.658853	0.84595	0.595609	0.816178
11	-0.320106	-0.399791	-0.178973	-0.242216	-0.557133	-0.401335	-0.118809	0.159838	0.077209	-0.0137785	-0.727557	-0.456947	-0.557103	0.0757642	0.021522	-0.281681	-0.427613	-0.671439	-0.628727	-0.299343	-0.0466721	-0.0487307	-0.332419	-0.132295	0.138716	0.0294647	-0.535138	-0.301212	-0.249616	-0.191192	-0.32438	-0.333884	-0.759158	-0.454749	-0.539265	-0.140422	-0.119525	-0.375142	-0.53647	-0.447408	-0.839679	-0.360742	-0.254187	-0.428986	-0.237173	-0.168571	-0.394169	0.181927	-0.265332
12	0.355249	0.0967815	-2.06986	-1.73448	0.932622	-1.62223	-0.666848	-1.77777	0.597675	-2.27216	0.437289	1.15884	-2.18605	1.27939	-0.996692	-2.05197	0.318879	-1.82393	-1.83004	-1.92736	-1.87637	-0.267545	0.408603	-1.28019	0.259303	-2.32296	-0.0809316	1.08947	-2.19617	-1.88516	0.190819	1.44398	-1.77952	-2.23525	-2.07269	-1.72655	-2.18808	-1.48907	0.616818	1.26609	-2.14578	-1.90122	-2.69277	1.27653	-0.986234	-1.87962	-0.648449	0.924779	-0.437541
13	0.529696	0.163293	0.45283	0.697046	0.516297	0.290233	0.6348	0.965021	0.832028	0.731485	0.647242	0.257992	0.740959	0.541869	0.749302	0.550803	0.373344	0.174384	0.612264	0.513571	0.284008	0.799651	0.380741	0.13123	0.77254	0.722121	0.648534	0.182353	0.533704	0.653949	0.744427	0.230522	-2.455	-2.27558	0.650481	-2.29513	0.473583	0.0479157	0.842159	0.119088	0.200655	-2.5844	0.799556	0.156001	0.49462	0.117743	0.508425	0.372911	0.633651
14	0.448706	0.651281	-0.291325	-0.909467	-0.597119	2.28202	0.0499449	2.44519	0.444986	-3.08005	0.747832	-1.45783	2.1758	2.59677	1.71496	2.99227	0.424789	-0.413739	1.91112	1.77455	2.22812	-2.40944	-0.238528	-1.14366	0.176375	2.78429	0.410284	0.156141	-0.401733	2.90648	0.626581	-0.717245	-0.616576	-0.278772	-0.592025	2.80809	1.66256	2.58505	1.78465	1.8621	-0.295569	2.22359	-0.760583	2.9639	-0.922294	2.34609	-0.97762	2.60446	-2.34205
15	1.53271	1.23789	0.95303	1.13233	0.936187	1.00063	1.00572	0.531277	0.882733	0.834471	1.65644	1.48996	0.792547	0.433448	0.997633	0.169997	1.20818	0.636583	0.788828	0.953804	1.00541	0.557876	1.32436	1.09966	1.01062	0.840029	1.82952	1.37151	0.649206	1.23543	0.503546	1.38702	0.382866	1.00707	0.774174	1.11874	0.756655	1.18477	0.774105	-1.98714	0.857663	1.23886	0.588295	0.811487	0.929412	0.944843	0.810472	0.697063	0.967873
16	-3.09119	-0.27395	-2.58177	-2.02885	-2.62973	-1.94175	-1.68104	-2.04929	-2.09743	-2.0655	-2.49548	-1.42633	-1.034	-1.81206	-1.53147	-1.93638	-2.3825	-2.21358	-2.16068	-1.53435	-1.58244	-3.07795	-2.53341	-1.81261	-2.07115	-1.90904	-2.85459	-1.4761	-2.2683	-2.05369	-2.54746	-1.46043	-2.31612	-2.25262	-2.35472	-2.05032	-1.80723	-1.86919	-2.3764	-1.35406	-2.05543	-1.90228	-2.06057	-1.81378	-1.67365	-1.92101	-2.39591	-2.16793	-2.33232
17	-1.06777	0.341714	-0.404468	-0.277711	-0.292174	-0.296725	0.359937	0.18202	-0.117667	0.111084	0.00281227	-0.280807	-0.213499	0.419583	0.142934	0.128105	-0.96475	-0.329723	-0.200756	0.0130272	0.0667098	0.214157	0.179375	0.161685	-0.235178	0.0866025	-0.966022	-0.390085	-0.351359	-0.325707	-0.695131	-0.42406	-0.205113	-0.303027	-0.155275	-0.648369	-0.848257	-0.498977	-0.256345	-0.11461	-0.143784	-0.12359	-0.514354	0.332246	-0.187236	-0.267708	-0.110025	0.0644426	-0.0944574
18	-1.1227	-1.33047	-0.238411	-0.145386	-0.0395577	0.736161	-0.821069	-0.233669	-1.36359	-0.45407	0.973763	-1.27791	-0.460143	-0.71394	-1.70004	-1.43662	-1.81239	-0.971832	0.635587	0.426201	-0.158431	-1.17926	-0.0891563	-1.10255	-1.35884	-1.3065	-0.74461	-1.20917	-0.272582	-0.696671	-0.620187	-1.04565	-0.237054	0.877969	-0.134935	1.43064	-0.146369	-2.98302	-0.957773	-1.47311	0.245242	0.607854	-0.323502	-2.64533	-0.0467894	0.110519	-0.308374	0.00561225	-0.575314
19	-3.05135	-2.64952	1.89084	1.51336	0.783055	0.726788	0.473942	0.94512	0.810536	1.15536	1.46212	-2.40594	0.870459	-0.207376	0.694214	-3.0821	-2.56393	1.11919	0.826053	0.930085	1.06255	1.07933	-3.0297	2.95009	0.852657	1.33748	1.8172	0.681718	0.78821	1.44399	2.24164	-2.06674	1.30422	1.03333	1.08495	1.40732	1.27883	1.48293	2.09593	-2.70242	1.01129	0.734265	0.690053	0.793192	0.775264	0.778924	0.510541	0.832575	0.382382
20	2.92221	2.74935	2.61213	1.95571	2.51405	1.94507	2.6899	2.58745	2.85056	1.49061	2.61875	1.6848	2.24216	2.21927	3.04612	2.22053	2.75439	2.52968	2.10561	2.36228	2.67726	3.0407	2.33326	2.25919	2.54647	2.3736	2.77378	0.476841	2.68742	2.10205	2.42119	1.41369	2.46882	2.02179	2.49745	1.6288	2.627	1.7458	2.01832	1.60664	2.1281	1.93153	2.36685	2.06432	2.58847	2.76175	2.5776	2.86686	2.51226
Sign. Channels:	'Fp1'	'Fp2'	'F4'	'C3'	'C4'	'P3'	'T8'	'Fz'	'CPz'	'Pz'	'AF8'	'F1'	'F2'	'F5'	'FC1'	'FC2'	'FC3'	'FT7'	'C1'	'C5'	'CP1'	'CP2'	'CP3'	'CP4'	'CP5'	'P1'
Temporal modulation of SOs by respiration (incidence in percent of SO detected in time window of interest (i.e., inhalation peak ± 1.5 s))
	time
Particpant	-1.5	-1.45	-1.4	-1.35	-1.3	-1.25	-1.2	-1.15	-1.1	-1.05	-1	-0.95	-0.9	-0.85	-0.8	-0.75	-0.7	-0.65	-0.6	-0.55	-0.5	-0.45	-0.4	-0.35	-0.3	-0.25	-0.2	-0.15	-0.1	-0.05	0	0.05	0.1	0.15	0.2	0.25	0.3	0.35	0.4	0.45	0.5	0.55	0.6	0.65	0.7	0.75	0.8	0.85	0.9
1	1.32906	1.274	1.19693	1.18543	1.17051	1.19889	1.17247	1.29114	1.37946	1.33934	1.40785	1.44112	1.33934	1.27279	1.25101	1.11742	1.1091	1.08268	1.03277	1.01784	1.05944	1.15926	1.1573	1.13552	1.14041	1.08879	1.01049	1.11742	1.16733	1.16415	1.25615	1.33127	1.27793	1.29481	1.34815	1.28453	1.1277	1.10103	1.14433	1.18593	1.15583	1.23291	1.2312	1.18935	1.18618	1.14287	1.19939	1.15926	1.21285
2	1.30588	1.23823	1.19707	1.1265	1.15002	1.12353	1.16176	1.26175	1.33822	1.46763	1.4235	1.28528	1.25586	1.27646	1.10882	1.06766	1.11471	1.05295	1.27057	1.39706	1.33822	1.44118	1.44708	1.22941	1.17058	1.27943	1.15295	1.12061	1.08242	1.10297	1.15295	1.23238	1.37942	1.29999	1.3294	1.41176	1.42647	1.38824	1.35298	1.21183	1.07068	1.10302	0.979502	1.06474	1.15592	1.17058	1.14408	1.21466	1.24705
3	1.14654	1.22113	1.25198	1.37633	1.20655	1.13967	1.14654	1.1757	1.06508	1.1234	1.30776	1.31632	1.32403	1.35488	1.3926	1.23824	1.18594	1.22968	1.29487	1.3832	1.52466	1.60528	1.73216	1.90195	2.02883	1.87278	1.7982	1.8711	1.75963	1.50839	1.71589	1.71758	1.54696	1.34199	1.27342	1.16883	1.13967	1.06677	1.13967	1.16196	0.933859	0.822397	0.734072	0.763232	0.800104	0.910722	0.954462	0.976755	0.956151
4	0.992801	0.993574	1.02907	1.0872	1.12501	1.24204	1.23381	1.35084	1.53654	1.52599	1.6407	1.83694	1.80531	1.59698	1.70347	1.49359	1.31921	1.26776	1.36961	1.21631	1.26467	1.23972	1.20654	1.19445	1.19059	1.21245	1.14146	1.2199	1.12319	1.06429	1.15482	1.28161	1.20008	1.29757	1.32175	1.20036	1.15896	1.12656	1.16282	1.21427	1.20296	1.19087	1.30789	1.21582	1.14096	1.21863	1.3552	1.37706	1.43209
5	1.38147	1.41999	1.42161	1.41531	1.38166	1.31434	1.37031	1.41675	1.38795	1.40073	1.32874	1.30948	1.29184	1.29976	1.23407	1.2661	1.16532	1.0388	1.04204	1.19412	1.19088	1.15884	1.23407	1.23731	1.13653	1.10125	1.12842	1.25657	1.23407	1.08037	1.07083	1.21338	1.07408	1.08056	1.21013	1.31254	1.2886	1.19574	1.215	1.15903	1.10306	1.11421	1.26953	1.17666	1.22472	1.27115	1.24703	1.29346	1.303
6	1.43141	1.38888	1.32616	1.22005	1.28879	1.08387	1.08988	1.15046	1.21318	1.10105	1.27375	1.37685	1.33346	1.44258	1.42239	1.34463	1.2527	1.36482	1.18998	1.27375	1.28793	1.44859	1.31628	1.42539	1.30725	1.30425	1.20931	1.24367	1.26086	1.45589	1.59422	1.5083	1.51733	1.4052	1.35064	1.20716	1.28191	1.16678	1.18998	1.01513	1.01213	0.991935	1.09804	1.14959	1.08902	1.07485	0.982912	0.928354	0.959713
7	0.943635	1.03207	1.03202	1.26786	1.65122	1.50381	1.53332	1.41543	1.29748	1.14981	1.26791	1.09099	1.17953	1.26781	1.17937	1.17922	1.20863	1.1497	1.09094	1.0911	1.1205	1.12056	1.29727	1.41506	1.41506	1.53322	1.5923	1.65153	1.53369	1.56315	1.38607	1.41543	1.2383	1.41516	1.62155	1.65116	1.6217	1.5924	1.4744	1.29758	1.38607	1.38607	1.26802	1.06174	1.03212	0.825635	0.796226	0.943687	1.06153
8	1.10147	0.99992	1.06127	1.07704	1.17166	1.27494	1.56573	1.53419	1.64458	1.5867	1.64805	1.42207	1.49381	1.41323	1.32398	1.26264	1.33265	1.36246	1.16282	1.20476	1.04896	1.21706	1.1032	1.36939	1.30284	1.40266	1.29938	1.46054	1.42554	1.49208	1.61114	1.63921	1.51305	1.35015	1.21706	1.14705	1.01569	0.977218	1.03856	1.21897	1.10511	1.17166	1.2155	1.31705	1.18223	1.33455	1.35206	1.42554	1.34495
9	1.1342	1.11926	1.14545	1.24264	1.39368	1.41914	1.35256	1.36455	1.40788	1.29649	1.2703	1.32268	1.28229	1.24043	1.1993	1.2135	1.17532	1.20151	1.14619	1.1567	1.12831	1.11484	1.04752	1.17311	1.10948	1.15208	1.1932	1.37486	1.37191	1.41304	1.38611	1.41304	1.27325	1.18048	1.22087	1.28671	1.28671	1.3271	1.26662	1.26368	1.30554	1.34814	1.2113	1.3129	1.2194	1.15355	0.943498	1.15281	1.179
10	1.37262	1.37682	1.38101	1.29225	1.29575	1.30833	1.31601	1.32859	1.3244	1.24542	1.22516	1.24473	1.27548	1.22376	1.17204	1.18812	1.09237	1.00501	1.04065	1.22796	1.19231	1.23284	1.37193	1.36424	1.2573	1.27687	1.2643	1.24123	1.31322	1.34536	1.26988	1.39428	1.35025	1.27408	1.16924	1.39289	1.37612	1.29225	1.3279	1.37961	1.29575	1.21607	1.21188	1.20839	1.14479	1.05253	1.10425	1.18393	1.13151
11	1.3199	1.29041	1.32303	1.24147	1.41397	1.38656	1.30396	1.49068	1.52747	1.42543	1.32548	1.37233	1.20296	1.37129	1.50595	1.63645	1.8079	1.80478	1.74959	1.64442	1.61076	1.44451	1.51497	1.39453	1.48339	1.51601	1.62707	1.44347	1.53024	1.37926	1.24564	1.13563	1.28764	1.1214	1.13771	1.20608	1.13875	0.986735	1.03463	0.995751	1.06413	1.15887	1.31886	1.33413	1.40563	1.31782	1.36571	1.23313	1.25153
12	1.5798	1.63027	1.57948	1.36876	1.38585	1.37714	1.27574	1.11532	1.13209	1.09001	1.00601	0.904756	0.896213	0.862358	0.743865	0.819801	0.929435	1.02262	1.15788	1.16642	1.22559	1.2596	1.26799	1.18351	1.41179	1.44549	1.48805	1.70747	1.9356	1.94382	2.15502	2.04476	1.90127	1.6309	1.4958	1.12386	1.21673	1.14902	1.25881	1.39391	1.35167	1.33491	1.26735	1.19142	0.997304	1.1582	1.07372	1.10757	1.12434
13	1.22403	1.31037	1.25593	1.27847	1.17214	1.14152	1.13343	1.14875	1.22573	1.27634	1.40563	1.31292	1.30569	1.26401	1.2606	1.15726	1.24274	1.29123	1.36013	1.33631	1.37204	1.37118	1.35034	1.21892	1.2572	1.26783	1.20616	1.17043	1.23338	1.25805	1.16065	1.17597	1.26273	1.27549	1.24827	1.38522	1.35885	1.3597	1.37416	1.35843	1.23551	1.3159	1.28953	1.2504	1.33971	1.38947	1.36736	1.35374	1.32312
14	1.09159	1.16429	1.23811	1.16765	1.16355	1.19151	1.16205	1.24109	1.34398	1.41407	1.57214	1.55164	1.37828	1.37381	1.29589	1.24071	1.2299	1.2765	1.10762	1.19337	1.07332	1.08861	1.13745	1.36598	1.36263	1.50541	1.45434	1.57102	1.426	1.44539	1.39133	1.42078	1.31901	1.41519	1.47148	1.44762	1.43122	1.33392	1.19635	0.979746	0.86492	0.932025	0.885424	0.968934	1.06326	1.18256	1.1587	1.2258	1.2821
15	1.28171	1.35884	1.32374	1.23969	1.30099	1.36974	1.29953	1.24513	1.21694	1.07997	1.19221	1.20112	1.21694	1.33809	1.38012	1.45725	1.32374	1.24115	1.21495	1.14673	0.944986	0.967728	0.987011	0.898979	0.868796	0.949388	0.952846	1.10565	1.12147	1.25844	1.32866	1.39542	1.38305	1.478	1.31137	1.18676	1.30791	1.27626	1.15658	1.33212	1.44635	1.36377	1.38504	1.41523	1.36083	1.28171	1.28716	1.15364	1.1833
16	1.02976	0.902184	0.68803	0.578672	0.661825	0.618538	0.747259	0.706252	1.04685	1.13228	1.38858	1.61982	1.93877	1.81005	1.82941	1.76448	1.82713	1.7622	1.72119	1.6574	1.59247	1.5321	1.59589	1.72347	1.74854	1.85676	1.83625	1.8579	1.68703	1.68703	1.64488	1.51502	1.38972	1.39086	1.19835	1.15506	1.1562	1.23936	1.2815	1.36694	1.2405	1.19721	1.13342	1.09127	1.32251	1.55489	1.51046	1.44781	1.4068
17	1.27533	1.26492	1.4703	1.27671	1.17992	1.56189	1.5671	1.25313	1.39571	1.5671	1.33292	1.37871	1.42971	1.38392	1.18895	1.00056	1.17195	1.12095	1.17854	1.19554	1.24133	0.886769	0.903769	1.04636	1.25833	1.4023	1.71628	1.95045	1.81966	1.56848	1.4533	1.31592	1.15633	1.04115	1.15495	1.07515	1.00715	1.02415	1.13274	1.24133	1.23613	1.33292	1.24133	1.18513	1.10533	1.27671	1.27151	1.2493	1.3971
18	1.18597	1.23147	1.23242	1.29948	1.32104	1.58879	1.36463	1.23004	1.05233	0.873187	0.851151	1.09783	1.07627	1.18787	1.30043	1.16631	1.05376	1.18692	1.34355	1.29805	1.14142	1.14142	1.18644	0.985268	1.1419	1.25398	1.34355	1.27554	1.47671	1.34355	1.45563	1.41013	1.36606	1.2535	1.23147	1.299	1.23289	1.25493	1.41156	1.36606	1.27649	1.299	1.3445	1.16584	1.43312	1.47623	1.43121	1.38619	1.27458
19	0.631766	0.6079	0.647327	0.709567	0.725127	0.787368	0.842355	0.873476	0.905649	0.881782	0.913956	0.898396	0.836155	0.796728	0.868328	0.837208	1.00217	1.17438	1.36321	1.67758	1.97638	2.18182	2.40387	2.50765	2.79194	3.06068	3.17065	3.22564	3.05963	2.49209	2.03452	1.56245	1.1132	0.916062	0.782221	0.64838	0.600646	0.640073	0.765608	0.891142	0.922262	0.984503	1.01457	1.00732	1.06956	1.01457	0.912903	0.97725	0.95233
20	1.10638	1.15294	1.49241	1.31591	1.17243	1.29939	1.39929	1.1995	1.42933	1.70951	1.49241	1.39929	1.38954	1.25662	0.966692	0.973459	0.843519	0.79019	0.733074	0.726307	0.832966	1.03275	1.19572	1.42257	1.55251	1.64265	1.51271	1.68623	1.81617	1.86652	1.91606	2.02272	1.94611	1.83647	1.59609	1.48645	1.28965	1.11315	0.92609	0.909576	0.802917	0.886295	0.912556	0.919323	1.03275	0.979419	1.12289	1.03654	1.0433
Temporal modulation of SO surrogates by respiration (incidence in percent of SO surrogates detected in time window of interest (i.e., inhalation peak ± 1.5 s))
	time
Particpant	-1.5	-1.45	-1.4	-1.35	-1.3	-1.25	-1.2	-1.15	-1.1	-1.05	-1	-0.95	-0.9	-0.85	-0.8	-0.75	-0.7	-0.65	-0.6	-0.55	-0.5	-0.45	-0.4	-0.35	-0.3	-0.25	-0.2	-0.15	-0.1	-0.05	0	0.05	0.1	0.15	0.2	0.25	0.3	0.35	0.4	0.45	0.5	0.55	0.6	0.65	0.7	0.75	0.8	0.85	0.9
1	1.16076	1.06676	1.04809	1.07589	1.16331	1.18049	1.15928	1.24415	1.27396	1.21635	1.08851	1.04607	1.06782	0.999608	1.00417	1.083	1.17901	1.24266	1.29168	1.33613	1.40233	1.47968	1.37359	1.40138	1.37815	1.33465	1.15471	1.30525	1.32244	1.34016	1.34271	1.43872	1.24521	1.08501	1.07132	1.12235	1.13498	1.1754	1.20319	1.13296	1.11779	1.11832	1.0779	1.19768	1.26845	1.34176	1.31141	1.3948	1.33263
2	1.09051	1.08276	1.19428	1.37929	1.28881	1.11229	1.03105	0.887028	0.846776	0.993018	1.08829	1.13778	1.23453	1.20129	1.11229	1.1758	1.28807	1.37706	1.44206	1.53106	1.5403	1.40329	1.35529	1.29879	1.24154	1.25779	1.25779	1.37228	1.52553	1.52479	1.61379	1.67879	1.57205	1.41806	1.43505	1.2973	1.20055	1.28105	1.2733	1.2733	1.3058	1.37781	1.2083	1.23231	1.07979	0.991535	1.03179	1.08128	1.08903
3	1.13606	1.19468	1.24826	1.35904	1.41766	1.36831	1.12096	1.07523	0.88508	0.950141	1.11813	1.19246	1.34756	1.46056	1.58847	1.45553	1.53489	1.51777	1.34474	1.18964	1.30828	1.17816	1.09094	1.0702	0.951552	0.938661	1.01802	1.07523	1.24181	1.3669	1.35904	1.44485	1.51918	1.43841	1.37838	1.19326	1.09457	1.02809	0.899381	0.900792	1.04159	1.08309	1.06234	1.20032	1.33326	1.36831	1.25249	1.26679	1.17816
4	1.24683	1.15986	1.14537	1.09751	1.2255	1.22441	1.38139	1.36799	1.42269	1.39042	1.41038	1.32587	1.41612	1.47629	1.42843	1.40846	1.42843	1.27911	1.30809	1.21894	1.15768	1.09423	1.15002	1.20007	1.27582	1.33599	1.41612	1.44621	1.29579	1.36936	1.2802	1.15658	1.08192	1.10872	1.04527	1.1667	1.28704	1.28704	1.25914	1.18557	1.09313	1.13552	1.13881	1.21566	1.36389	1.52552	1.3617	1.3483	1.19678
5	1.29538	1.30483	1.2934	1.33043	1.4301	1.2934	1.24691	1.33043	1.30955	1.36274	1.44823	1.46713	1.319	1.35603	1.13856	1.11097	1.12713	1.18976	1.16416	1.2934	1.28395	1.2489	1.24219	1.27724	1.26383	1.19921	1.29416	1.42811	1.319	1.20988	1.13582	1.09406	0.994393	1.06175	1.11966	1.20516	1.14054	1.24966	1.39977	1.40449	1.48801	1.42065	1.24219	1.16614	1.19647	1.21262	1.37965	1.36822	1.28273
6	1.39803	1.48692	1.3109	1.13488	1.24629	1.24452	1.20185	1.35712	1.35771	1.31208	1.1574	1.17874	1.15504	1.24452	1.15563	1.24335	1.13252	1.06615	0.976662	0.955912	1.0454	1.10883	1.26645	1.20008	1.26586	1.17756	1.15858	1.13488	1.24394	1.08866	1.17461	1.10824	1.01875	1.08631	1.30854	1.19949	1.39744	1.37728	1.28779	1.17638	1.35476	1.1989	1.26469	1.26704	1.3346	1.28838	1.26645	1.33283	1.2641
7	1.43435	1.49479	1.43525	1.37572	1.48126	1.28641	1.10689	1.24221	1.22687	1.25664	1.22777	1.25754	1.00224	0.718079	0.718984	0.792955	0.837157	1.03201	1.2855	1.22506	1.28641	1.31708	1.25664	1.22777	1.25845	1.27288	1.18357	1.25845	1.364	1.4082	1.30265	1.46683	1.37662	1.43616	1.72032	1.95938	1.7952	1.73566	1.63011	1.37572	1.18176	1.2413	1.22687	1.15199	0.927369	0.897599	1.12223	1.25664	1.16733
8	1.3777	1.20019	1.06629	1.13262	0.987974	1.02682	1.04295	1.16548	1.25455	1.37647	1.28203	1.38184	1.25393	1.11465	1.24794	1.24856	1.27128	1.4769	1.60542	1.41717	1.46139	1.42192	1.29939	1.20433	1.17685	1.08779	1.04418	0.922256	0.989207	1.1446	1.17808	1.34484	1.4058	1.41717	1.3281	1.28326	1.11589	1.15474	1.08779	1.00471	1.04356	1.16011	1.14936	1.08241	1.05369	1.05431	1.03819	0.977227	1.07228
9	1.29238	1.32602	1.29962	1.2458	1.41349	1.4373	1.296	1.38089	1.34724	1.17231	1.11848	1.12676	0.977179	0.999952	1.09829	1.05274	1.14384	1.16299	1.20491	1.30428	1.45283	1.40728	1.38451	1.34621	1.15212	1.0455	1.20491	1.2577	1.26857	1.41711	1.40158	1.15833	1.06723	1.14384	1.10191	1.12469	1.2577	1.399	1.25408	1.24683	1.25046	1.17489	1.18214	1.26961	1.29962	1.25046	1.25408	1.21215	1.23596
10	1.22757	1.2476	1.30371	1.23041	1.2493	1.36322	1.25044	1.26819	1.39476	1.41422	1.39248	1.43084	1.30086	1.21038	1.19092	1.2287	1.30086	1.33694	1.44689	1.52189	1.35584	1.22757	1.19035	0.968759	1.00711	1.15541	1.26535	1.32032	1.43197	1.35584	1.24362	1.24532	1.09816	1.19035	1.28197	1.31919	1.24305	1.44802	1.35584	1.26422	1.30257	1.26592	1.21038	1.15484	1.04262	0.967054	0.985378	1.00313	1.09703
11	1.47506	1.47482	1.47482	1.37628	1.35606	1.35629	1.15992	1.17944	1.15968	1.21871	1.15827	1.27516	1.33372	1.39252	1.2547	1.17686	1.0007	0.863826	0.903571	1.15874	1.13946	1.37511	1.43391	1.3944	1.27657	1.39346	1.25564	1.39299	1.45155	1.47154	1.51105	1.51152	1.29539	1.23659	1.15851	1.04045	1.0602	1.10018	1.00235	0.942846	0.884519	0.903571	0.942377	1.07972	1.19779	1.2166	1.17733	1.23589	1.15687
12	1.01163	1.04805	1.06921	1.08742	1.15558	1.20552	1.22668	1.11152	1.12505	1.081	1.05221	1.20379	1.23258	1.24489	1.25252	1.34652	1.09037	1.24489	1.32363	1.52689	1.34652	1.53452	1.53921	1.34826	1.13442	1.29658	1.18437	1.17379	1.18437	1.14795	0.970525	1.06452	0.890051	1.00226	1.18731	1.36005	1.51163	1.60268	1.56626	1.48284	1.37237	1.19495	1.11916	1.20847	1.23726	1.30542	1.36005	1.44642	1.24489
13	1.12131	1.1859	1.13165	1.27371	1.2544	1.37324	1.45209	1.5038	1.35668	1.42518	1.43805	1.35668	1.40955	1.43161	1.32565	1.19783	1.08543	1.06221	1.12405	1.1383	1.23899	1.27646	1.22865	1.1383	1.11762	1.09946	1.16406	1.20015	1.28015	1.38474	1.36681	1.42359	1.47668	1.41599	1.29071	1.21831	1.20015	0.95212	0.96109	1.02178	1.09418	1.04384	1.23624	1.32153	1.27899	1.29831	1.25831	1.24934	1.1344
14	1.339	1.2665	1.25103	1.35933	1.26286	1.32474	1.31049	1.32596	1.29259	1.32353	1.26286	1.30321	1.27226	1.31504	1.20917	1.18065	1.14971	1.14971	1.00471	1.10815	1.15092	1.21281	1.2759	1.37571	1.27348	1.18915	1.20947	1.10239	1.13454	1.21432	1.31777	1.32353	1.41272	1.32596	1.28895	1.15092	1.04869	1.04626	1.14971	1.10815	1.18429	1.24253	1.2034	1.14273	1.1761	1.19036	1.1309	1.21281	1.23768
15	1.49269	1.33795	1.22288	1.17526	1.15304	1.03956	1.17447	1.06258	1.13242	1.15463	1.19907	1.19907	1.22209	1.10861	1.04115	0.973702	0.882441	0.835618	0.970522	0.834028	0.925289	1.15225	1.35699	1.35699	1.55935	1.53713	1.33477	1.33398	1.31017	1.26652	1.22129	1.37603	1.39904	1.33159	1.35301	1.42285	1.31255	1.28954	1.19907	1.06417	1.08321	1.31017	1.3308	1.42285	1.53872	1.64743	1.42126	1.26652	1.26334
16	1.12228	1.25997	1.43351	1.48443	1.6894	1.75227	1.76422	1.53976	1.45741	1.25997	1.15372	1.03552	1.06695	1.22413	1.37376	1.4052	1.50392	1.50392	1.43663	1.46053	1.53535	1.58627	1.77929	1.68499	1.41715	1.31089	1.25556	1.19269	1.03552	1.09839	1.0311	1.14931	0.869518	0.944337	1.04305	1.14931	0.924851	1.01162	0.987721	0.818597	0.755727	0.712343	0.743778	0.924851	1.17633	1.16879	1.23608	1.29895	1.22413
17	1.50515	1.36392	1.52837	1.41108	1.17529	1.12838	1.26961	1.19924	1.29331	1.19948	1.08171	1.2938	1.29404	1.43527	1.59996	1.50589	1.24713	1.22318	1.17627	1.10614	1.19997	1.12911	1.08195	0.963933	1.03381	0.9869	0.987145	1.17578	1.31726	1.12936	1.19973	1.31677	1.12862	1.17553	1.19875	1.12813	1.17529	1.12813	1.15208	1.2701	1.24713	1.17676	1.12985	1.17652	1.12985	1.38812	1.43478	1.52861	1.66911
18	1.47272	1.54848	1.57374	1.64667	1.57374	1.42789	1.3297	1.13334	1.1305	1.19776	1.2931	1.24259	1.22017	1.15008	1.07716	1.03232	1.10525	1.17534	1.07432	1.24259	1.26501	1.2145	1.33793	1.51188	1.27636	1.22585	1.22869	1.10809	1.00707	1.00707	1.06041	1.11092	1.10809	1.23152	1.37454	1.32403	1.24827	1.19776	1.20059	1.03516	0.889306	0.987488	1.11376	1.08851	1.01274	1.15576	1.08567	1.08283	1.15576
19	1.32261	1.30843	1.36675	1.31945	1.06565	1.04832	1.10664	1.07983	1.21698	1.2753	1.3683	1.15549	1.27846	1.32261	1.28478	1.16813	1.16813	0.972654	0.949001	1.03098	1.16342	1.31159	1.29109	1.09878	1.22329	1.18385	1.14602	1.32415	1.51962	1.21066	1.042	1.10033	1.08299	1.12714	1.33679	1.53542	1.51808	1.41876	1.33994	1.15395	1.12398	1.1098	1.38093	1.35412	1.39195	1.28162	1.29895	1.14131	1.06249
20	1.3103	1.27306	1.0879	1.11803	0.891248	0.94	0.743344	0.958625	0.856736	1.03038	1.13227	1.27579	1.41219	1.59296	1.5327	1.47245	1.71074	1.47957	1.50258	1.49107	1.3963	1.32016	1.34317	1.37768	1.41931	1.47245	1.20842	1.38206	1.26867	1.32181	1.21992	1.33331	1.0879	0.891248	0.683088	0.815104	0.750465	0.863857	1.10926	1.2988	1.24566	1.50696	1.51846	1.46971	1.35194	1.4467	1.23142	1.0879	0.93288
Temporal modulation of spindles by respiration (incidence in percent of spindles detected in time window of interest (i.e., inhalation peak ± 1.5 s))
	time
Particpant	-1.5	-1.45	-1.4	-1.35	-1.3	-1.25	-1.2	-1.15	-1.1	-1.05	-1	-0.95	-0.9	-0.85	-0.8	-0.75	-0.7	-0.65	-0.6	-0.55	-0.5	-0.45	-0.4	-0.35	-0.3	-0.25	-0.2	-0.15	-0.1	-0.05	0	0.05	0.1	0.15	0.2	0.25	0.3	0.35	0.4	0.45	0.5	0.55	0.6	0.65	0.7	0.75	0.8	0.85	0.9
1	1.3283	1.44091	1.52404	1.31355	1.31355	1.52511	1.32723	1.22936	1.102	1.15884	1.07465	1.27146	1.41249	1.48301	1.38407	1.25671	1.1441	1.00306	0.904124	0.973571	1.22722	1.12828	1.09986	1.11461	1.15777	0.9178	1.00306	1.20094	1.39668	1.36826	1.36718	1.4377	1.23982	1.07251	0.946221	1.24304	1.43984	1.53878	1.81978	1.98924	1.96189	1.59563	1.41249	1.31463	1.11675	0.848353	1.03256	1.35672	1.23043
2	1.34444	1.05901	1.19138	0.920419	0.976264	0.976264	1.2617	1.07348	0.829414	0.96179	0.885259	0.676353	0.543977	0.899733	0.885259	1.09417	1.03832	1.30307	1.10038	1.00316	0.81494	0.870785	0.870785	1.00316	1.13554	1.26791	1.07969	1.30928	1.26791	1.45613	1.45613	1.79742	1.83257	1.77673	2.05596	2.03527	1.9939	1.56161	1.69399	1.07348	1.20586	1.03832	1.12933	1.03211	1.12933	0.864574	0.941104	1.01763	0.92663
3	1.11646	1.09606	1.01027	1.10356	0.946978	1.06066	1.01777	1.26764	1.46711	1.44462	1.38882	1.5529	1.35342	1.22474	1.41881	1.39632	1.30303	1.31053	1.35342	1.32343	1.55081	1.47252	1.74278	1.6291	1.5583	1.22474	1.66658	1.64409	1.5937	1.6291	1.50041	1.22265	1.10356	1.18935	1.23974	1.4896	1.35342	1.40922	1.39423	1.35883	1.26554	1.28804	1.30303	1.30303	1.32343	1.34383	1.28594	1.04358	0.8516
4	1.39074	1.39348	1.12561	0.965979	0.860475	1.0201	1.12286	1.22837	1.33661	1.33387	1.33113	1.22563	1.49076	1.43389	1.32839	1.27975	1.12012	0.857735	0.803612	0.965979	1.33387	1.38799	1.43663	1.59626	1.48802	1.32839	1.5394	1.22289	1.12012	1.01188	0.911857	0.646727	0.971461	1.07422	1.12835	1.12561	1.44486	1.28249	1.12286	1.23111	1.23111	0.965979	1.17699	1.23111	1.12286	1.12012	1.70176	1.75589	1.81275
5	1.18368	1.2548	1.38778	1.60503	1.51418	1.20937	1.21266	1.16724	1.16395	1.34236	1.34236	1.30351	1.39765	1.18368	1.14155	1.22911	1.09941	1.14813	1.36209	1.43978	1.35222	1.38778	1.20609	0.946699	0.907853	0.992122	1.21595	1.08626	1.08955	1.13826	1.18368	1.18039	1.35222	1.60832	1.47863	1.53392	1.36209	1.18368	0.96972	0.966431	0.781448	0.817006	0.995411	0.953276	1.03755	1.20937	1.27124	1.27782	1.36867
6	1.3186	1.60328	1.60595	1.72143	1.54688	1.14406	1.15207	1.32128	1.093	1.09834	1.38302	1.31593	1.20046	1.2058	1.03125	0.980195	0.980195	1.09834	1.15741	1.44743	1.27289	1.3373	1.74547	1.79653	1.68105	1.62465	1.56024	1.27022	1.43942	1.37501	1.3186	1.49582	1.49849	1.38035	1.61664	1.84492	1.72944	1.55222	1.50116	1.38569	1.33196	1.21648	1.15741	1.04461	0.754588	0.81099	0.929135	1.16008	1.38836
7	1.27809	1.92668	1.70125	1.63534	1.74806	2.05849	1.29718	1.23128	1.23128	1.45671	1.21218	1.259	1.259	1.259	0.967653	0.789029	1.03356	1.09947	1.52262	1.4099	1.4099	1.05265	0.986747	0.629498	0.742217	1.03356	1.03356	1.03356	1.14628	1.3249	1.37171	1.88849	2.22665	2.22665	2.11393	1.77578	1.43762	1.50353	1.3249	1.43762	1.68215	1.56943	1.16537	1.63534	1.344	1.27809	1.56943	1.56943	0.986747
8	0.751216	0.903365	1.04122	1.03169	1.24562	1.38824	1.45955	1.67824	1.82563	1.82563	1.74955	1.75432	1.61646	1.393	1.31693	1.09823	1.16478	1.09347	1.24085	1.53562	1.75432	1.75908	2.05385	2.206	2.12516	2.05385	1.97778	1.5974	1.37394	1.09347	1.09823	1.02216	1.09823	1.31693	1.32169	1.38824	1.54039	1.47861	1.26468	1.25991	1.34075	1.33599	1.33599	1.11253	1.1886	1.11253	1.1886	1.32646	1.40253
9	1.72691	1.84542	1.66671	1.6065	1.4918	1.31309	1.25098	1.43159	1.25288	1.19078	1.25479	1.07988	0.839061	0.840963	1.08178	0.901168	1.13628	1.31499	1.61221	1.31119	1.6084	1.37139	1.66861	1.5501	1.43159	1.19268	1.5501	1.25288	1.07417	1.07417	0.955665	0.837158	0.897363	1.31499	1.55391	1.67241	1.67241	1.90943	1.552	1.25288	1.37329	0.955665	0.720554	1.13438	1.37329	1.19458	1.31499	1.3752	0.780758
10	1.09009	1.09831	1.23877	1.22233	1.12047	1.01039	1.20589	1.36279	1.48681	1.63549	1.75379	1.80061	1.40139	1.13691	1.01861	0.947127	0.743405	0.798446	1.13441	1.14263	1.20589	1.29953	1.49503	1.14263	1.18945	1.07937	0.985727	1.07365	1.33241	1.52791	1.90498	2.00684	1.84172	1.7949	1.70126	1.48931	1.34885	1.37101	1.19767	1.11225	1.13441	1.21983	1.33813	1.55007	1.43177	1.46465	1.62978	1.58296	1.38745
11	1.31199	1.173	1.07478	0.94692	1.02845	0.895029	1.02845	1.38796	1.68444	1.69557	1.76598	1.73634	1.46393	1.46949	1.55102	1.52138	1.67332	1.72521	1.59179	1.37127	1.49357	1.42316	1.2953	1.25453	1.52138	1.52138	1.51582	1.72521	1.71965	1.62699	1.46393	1.36571	1.37683	1.34719	1.22489	1.34719	1.28234	1.2879	1.28234	1.50286	1.54363	1.48617	1.26566	1.34163	1.08034	0.882073	0.97473	0.969168	0.713445
12	1.31631	1.32302	1.45197	1.82626	1.8003	1.71657	1.72912	1.62613	1.36153	1.58762	1.76179	1.61358	1.63284	1.59433	1.3942	1.32972	1.3942	1.37494	1.23929	1.28451	1.40675	1.36153	1.22588	1.55495	1.40004	1.18736	1.42601	1.5357	1.46452	1.55495	1.78105	1.5424	1.52315	1.46538	1.44612	1.1363	1.07183	1.31717	1.24599	1.26525	1.28451	1.35569	1.0199	1.08438	1.18736	1.41345	1.40675	1.29706	1.05841
13	1.54198	1.49136	1.34192	1.6655	1.51728	1.29251	1.09366	1.11837	0.695357	0.744155	0.794781	1.02016	1.14429	1.54259	1.56669	1.54076	1.36479	1.24066	1.14063	1.24066	1.3654	1.59017	1.51545	1.34192	1.21718	1.16716	0.917689	1.06713	1.26537	1.21596	1.29007	1.36601	1.29068	1.04243	1.29129	1.41664	1.3166	1.46665	1.56547	1.39193	1.2672	1.39132	1.31782	1.39376	1.31965	1.17082	1.19613	1.24432	1.29556
14	1.11971	0.964457	1.11971	1.02679	0.996217	0.997398	1.03152	0.876268	1.12325	1.09268	1.09268	1.05855	1.24557	1.34084	1.39964	1.40082	1.52904	1.31145	1.0915	1.18441	1.24793	1.24438	1.49492	1.58901	1.65135	1.52195	1.52313	1.39609	1.23966	1.11853	1.30672	1.33612	1.33966	1.43376	1.46316	1.33848	1.24793	1.15383	0.997398	0.937424	1.0327	1.09386	1.15501	1.31263	1.34321	1.37142	1.24675	1.21735	1.24793
15	0.822109	0.969801	1.14813	1.17877	1.12025	0.914033	0.886149	0.886149	0.914033	0.944674	1.50756	1.24006	1.18153	1.33198	1.56884	1.21217	1.56608	1.5048	1.47416	1.44352	1.44352	1.32647	1.5048	1.47691	1.24006	1.15365	1.09512	1.18153	1.32647	1.29858	1.52993	1.61909	1.79742	1.47416	1.56057	1.5048	1.50204	1.17602	1.23454	1.59121	1.59121	1.47416	1.35711	1.53268	1.11749	0.852751	0.941917	0.972558	1.32922
16	1.38335	1.13547	1.42338	1.5273	1.7032	1.51133	1.67125	1.27942	1.26345	1.19147	1.11949	1.45532	1.61525	1.54327	1.51133	1.87121	1.60736	1.60736	1.75131	1.69531	1.49535	1.33542	1.10352	0.903563	0.97554	0.887589	0.815612	1.10352	1.07157	1.01557	1.10352	1.19147	1.39932	1.39932	1.48727	1.38335	1.36737	1.15952	0.999596	0.911645	1.08755	1.07157	0.943593	0.943593	0.999596	0.67974	0.943593	0.855642	0.959566
17	0.340811	0.422555	0.681622	1.10418	1.18592	1.34941	1.69022	1.5129	1.43115	1.43115	1.25383	1.07651	1.07651	0.994762	0.994762	0.831274	0.749531	0.926854	0.667787	0.667787	0.926854	1.02243	0.84511	0.926854	1.0086	0.831274	1.33557	1.41732	2.0172	2.0172	2.09894	1.41732	1.93545	1.49906	1.25383	1.09034	1.59464	1.25383	1.09034	1.17209	1.5129	1.0086	1.0086	1.25383	1.43115	1.17209	1.5129	1.41732	1.25383
18	1.28986	1.23573	1.5826	1.1816	1.27918	1.34399	1.24642	0.953687	1.44157	1.59328	1.28986	1.44157	1.38744	1.19229	1.19229	1.33331	1.94014	1.78843	2.14598	1.89669	1.75567	1.14884	1.35468	0.704404	0.758534	0.953687	1.05126	1.04058	1.4957	1.53915	1.69085	1.69085	1.64741	1.19229	1.38744	1.23573	1.37676	1.37676	1.47434	1.57191	1.57191	1.27918	1.62604	1.83188	1.78843	1.44157	1.34399	0.899557	0.845427
19	1.34847	1.34098	1.31848	0.969983	1.03048	1.16698	1.07598	1.09098	1.17448	1.28048	1.13648	1.38647	1.22748	1.09098	0.977483	1.03798	0.924484	1.16698	1.35648	1.44748	1.43998	1.34898	1.15948	0.916984	0.825986	0.924484	1.06848	1.56097	1.85647	1.75047	1.90197	1.66697	1.31098	1.11398	1.40198	1.05348	1.06098	0.939483	1.13648	0.908982	1.06048	1.10598	1.42447	1.60647	2.00046	1.90197	2.07646	1.80347	1.65947
20	1.00121	1.25305	1.0492	1.50488	1.50488	1.37897	1.09718	1.01925	1.07914	0.875294	0.953226	0.983172	1.10909	0.671444	0.641497	0.893334	0.785455	0.863387	0.863387	0.893334	0.875294	1.03116	0.953226	0.875294	0.797362	0.71943	0.593511	0.545525	0.779322	1.10909	0.875294	1.20506	1.53483	1.37897	1.30103	1.30103	1.27109	1.14517	1.14517	1.09718	1.30103	1.12713	1.0492	1.09718	1.17512	1.33098	1.17512	1.2231	1.30103
Temporal modulation of spindle surrogates by respiration (incidence in percent of spindle surrogates detected in time window of interest (i.e., inhalation peak ± 1.5 s))
	time
Particpant	-1.5	-1.45	-1.4	-1.35	-1.3	-1.25	-1.2	-1.15	-1.1	-1.05	-1	-0.95	-0.9	-0.85	-0.8	-0.75	-0.7	-0.65	-0.6	-0.55	-0.5	-0.45	-0.4	-0.35	-0.3	-0.25	-0.2	-0.15	-0.1	-0.05	0	0.05	0.1	0.15	0.2	0.25	0.3	0.35	0.4	0.45	0.5	0.55	0.6	0.65	0.7	0.75	0.8	0.85	0.9
1	1.32509	1.28452	1.31157	1.32509	1.21478	1.24289	1.28452	1.38237	1.34074	1.42401	1.34074	1.36885	1.29911	1.35426	1.271	1.43753	1.42294	1.53432	1.5489	1.45105	1.15856	1.13045	0.950403	0.949338	0.907706	1.0753	1.03367	1.24183	1.14504	1.2283	1.13152	1.08882	0.950403	1.04719	1.04825	1.03367	1.04825	1.20126	1.10554	1.21691	1.17528	1.31583	1.24609	1.28665	1.35533	1.63323	1.84246	1.78624	1.66134
2	1.51978	1.73006	1.4639	1.34406	1.55434	1.62347	1.22422	1.09114	1.1551	1.09922	0.819809	1.14185	1.24037	0.987454	1.0779	1.28818	1.2323	1.45582	1.66611	1.34406	1.24554	1.37862	1.21098	1.0779	1.37862	1.68743	1.28818	1.18966	1.17642	0.952891	0.918328	1.18449	1.18449	1.12054	1.2323	1.11246	1.18966	1.18966	1.3867	1.36538	1.2323	1.04334	1.16317	1.0779	1.42934	1.4639	1.51978	1.39994	1.27494
3	1.50251	1.77642	1.90018	1.58451	1.42052	1.62012	1.42359	1.2983	1.37568	1.25961	1.05847	1.25807	1.30137	1.26268	1.46536	1.46844	1.38644	1.46382	1.54274	1.33852	1.25807	1.26114	1.29983	1.26268	1.22861	1.38183	1.30291	1.06616	0.947012	0.982625	1.02593	1.10485	1.29983	1.14046	1.29676	1.21938	1.13892	1.06154	1.33699	1.4159	1.41437	1.45459	1.37721	1.49328	1.2983	1.42206	1.38029	1.6155	1.3416
4	1.85692	2.11094	2.01037	1.85692	1.76154	1.24313	1.24832	1.44946	1.29601	1.44427	1.39658	1.23795	1.23795	1.53966	1.79368	1.93675	1.99482	2.14826	1.68792	1.33333	1.24313	0.983931	0.830484	0.989116	1.34889	1.29083	1.29083	1.14256	1.33852	0.872991	0.978746	1.17989	1.02125	0.973561	1.07932	1.07413	0.978746	1.07932	0.878176	0.931054	0.941424	1.09487	1.14775	1.50234	1.44946	1.33852	1.33852	1.49715	1.34889
5	1.44818	1.44818	1.17591	1.15814	0.952947	1.02201	1.26074	1.25186	1.31204	1.34558	1.00425	0.723094	0.80793	1.0289	1.11573	1.31204	1.49948	1.55966	1.6445	1.34558	1.3367	1.2854	1.47283	1.20056	1.4906	1.49948	1.46594	1.42352	1.49259	1.58631	1.56854	1.58431	1.25186	1.27652	0.944065	0.714212	0.816811	0.876993	0.894756	1.09995	1.20255	1.06642	1.09107	1.10685	1.08908	0.944065	1.0289	1.3367	1.26963
6	1.31842	1.37517	1.60306	1.71569	1.65719	1.19968	1.0853	0.856538	0.628651	0.743031	1.03029	1.25992	1.43105	1.54369	1.48693	1.37168	1.14205	0.970918	0.858282	1.08704	1.14292	1.42756	1.65807	1.71569	1.65894	1.66156	1.60829	1.60655	1.77855	1.49304	1.5463	1.37168	1.14118	1.02767	1.54369	1.31667	1.3158	1.31754	1.42931	1.08268	1.08268	1.1988	1.31231	1.42756	1.42931	1.65981	1.54543	1.5463	1.37343
7	0.84153	0.576219	1.06538	1.33069	1.19804	1.37629	2.0893	1.91105	2.0893	2.57846	2.1349	1.7328	1.37629	1.24363	1.33069	1.50894	1.33069	1.50894	1.33069	0.754472	0.708874	1.01978	1.33069	1.33069	1.33069	1.46335	1.15244	0.663277	0.84153	1.15244	0.887128	1.11098	1.11098	0.978323	0.978323	0.978323	0.80007	0.80007	0.754472	0.576219	0.887128	1.37629	1.37629	1.50894	1.55454	1.6872	1.46335	1.6872	1.6872
8	1.85219	1.85665	1.5578	1.26341	1.56672	1.27234	1.27234	1.34928	1.4987	1.11845	1.19093	0.960103	0.960103	0.733736	0.810679	0.742659	0.74712	0.679101	0.828525	1.05489	1.42176	1.4987	1.42176	1.27234	1.05043	0.901006	0.824063	1.04597	1.12291	0.969026	0.819602	0.892083	0.593235	0.892083	1.04597	1.19985	1.34928	1.34482	1.19093	1.04151	0.896544	0.901006	1.26787	1.27234	1.57118	1.6392	1.48532	1.34036	1.19093
9	1.09252	1.03091	1.32795	1.44567	1.68661	1.61949	1.38406	1.51831	1.45669	1.33347	1.40059	1.63602	1.32795	1.14862	1.09252	1.08701	1.26634	1.14311	1.0815	1.07598	1.01988	0.722835	0.666733	1.02539	1.15413	1.26634	1.20472	1.20472	1.03091	0.958267	0.840551	0.784449	0.722835	1.18819	1.13209	1.2498	1.54685	1.67008	1.19921	1.25531	1.43464	1.31693	1.49626	1.61949	1.63051	1.51831	1.45669	1.21575	1.32795
10	1.52896	1.52261	1.52896	1.5353	1.23585	1.06076	1.05441	0.987588	0.87297	0.892001	0.904688	0.911031	1.01296	1.17537	1.06076	1.06076	1.15634	0.965168	0.869581	1.11489	1.21682	1.12758	1.2773	1.41434	1.58309	1.63723	1.84744	1.73916	1.5353	1.31875	1.10855	0.844207	0.958825	1.00662	0.977855	1.22951	1.48116	1.67234	1.72648	1.66599	1.57041	1.66599	1.51627	1.56406	1.51627	1.36655	0.965168	0.76765	0.62427
11	1.7258	1.37198	1.23942	1.10642	1.37209	1.01783	1.15016	1.19424	1.06179	0.973198	1.0175	1.01772	1.10642	1.54872	1.41606	1.32735	1.28294	1.32702	0.796122	0.707529	0.884494	0.840308	0.663343	0.751936	0.92868	1.23842	1.32724	1.54839	1.72536	1.6371	1.15039	1.15005	1.01761	1.10598	1.1505	1.19468	1.01761	1.0175	1.10587	1.2382	1.06135	1.19435	1.37165	1.28328	1.19502	1.50487	1.41617	1.41594	1.46002
12	1.1345	1.18149	1.11974	1.27548	1.18149	1.11974	0.996231	0.825727	0.840484	0.669981	0.763973	0.887481	1.04323	1.41375	1.83399	1.74	1.63125	1.63125	1.09022	0.716977	0.716977	0.778731	0.931754	0.884757	0.946511	0.946511	0.961269	1.09022	1.36948	1.43395	1.33996	1.3252	1.09022	0.934477	0.993507	1.258	1.24325	1.22576	1.58425	1.61649	1.49298	1.60173	1.66349	1.22849	1.16673	1.05798	1.05798	1.18422	1.24597
13	0.773939	0.700815	0.993311	1.13612	1.07821	1.29415	1.31967	1.17342	1.12581	1.34862	1.35893	1.50861	1.35893	1.38101	1.18373	1.15133	1.17342	1.20581	1.30789	1.26372	1.16164	0.971227	1.04091	0.989875	1.22446	1.20237	1.41831	1.49143	1.56456	1.42518	1.50861	1.46101	1.50174	1.42862	1.32997	1.22789	1.25341	1.06643	1.13956	1.09195	1.063	0.909879	0.884359	0.833319	1.24654	1.27206	1.37071	1.37071	1.22789
14	1.5052	1.38019	1.41182	1.69399	1.50469	1.44346	1.3807	1.35008	1.13068	1.1317	0.974546	1.06894	1.00415	1.13017	1.28834	1.28682	1.22406	1.31998	1.41335	1.25518	1.44346	1.47306	1.59756	1.40877	1.59756	1.56592	1.59908	1.5052	1.38019	1.12865	1.19191	1.12915	0.878627	1.03629	1.09803	0.940877	0.877609	0.877609	0.939351	0.940369	1.03425	0.972002	1.09854	1.16079	1.22304	1.16028	1.25416	1.28376	1.3807
15	1.67713	1.38386	0.982147	1.25937	1.25937	1.38996	1.57477	1.96044	1.77563	1.77563	1.53659	1.44418	1.12878	1.22119	0.982147	1.11274	1.00429	1.13488	0.950061	1.04247	0.950061	1.04247	0.694979	0.825568	1.04247	1.08065	1.09669	1.29755	1.29755	1.42814	1.35178	1.31359	1.406	1.22119	1.05851	1.1891	1.1891	1.15092	1.1891	1.28151	1.20514	1.59082	1.66718	1.61295	1.52055	1.5045	1.35787	1.35787	1.42814
16	1.12123	1.28506	1.04358	0.965927	1.03504	1.12123	0.802095	0.888277	0.732978	0.827692	0.81916	1.06917	0.896809	0.896809	0.810627	0.905342	1.13829	1.30212	1.45742	1.44889	1.44036	1.12976	1.30212	1.38831	1.56067	1.31919	1.38831	1.12976	1.12123	0.879745	1.19888	1.12123	1.21594	1.29359	1.52654	1.45742	1.71597	1.80215	1.5692	1.50008	1.67245	1.49155	1.49155	1.58627	1.42243	1.24154	1.42243	1.4139	1.62979
17	0.68281	1.20923	2.16291	2.59018	3.0384	2.66837	2.22015	1.26647	0.761006	0.469178	0.839203	0.839203	0.839203	0.839203	1.87108	1.71469	1.71469	1.87108	1.87108	1.05284	1.07379	1.44382	1.20923	1.36562	1.15199	0.995595	1.13103	1.28742	1.92832	1.85013	1.85013	1.26647	1.18827	0.312785	0.312785	0.234589	0.234589	0.818246	0.974639	1.42286	1.42286	1.57925	0.917399	0.839203	0.68281	0.761006	0.839203	0.995595	0.995595
18	1.4811	1.4811	1.57467	1.6786	1.6786	1.47074	1.62146	1.32002	1.06538	1.43432	1.49147	1.34075	1.29397	1.29397	0.982173	1.44468	1.5954	1.53825	1.73575	1.4811	1.01859	1.22646	1.4811	1.58504	1.63182	1.52789	1.6786	1.37717	1.12252	0.971808	1.12252	1.07574	1.22646	1.07574	1.07574	1.17967	0.821092	0.670376	0.821092	1.02896	0.821092	0.971808	1.27324	1.22646	1.12252	1.63182	1.37717	1.12252	1.16931
19	1.76858	2.06665	1.77978	1.72077	1.57174	1.56614	1.37489	1.32148	1.63074	1.63074	1.48731	1.4227	1.56614	1.15006	0.894207	1.03205	0.930826	0.733979	1.01222	1.16125	1.07682	1.0402	1.23145	0.857588	0.857588	0.804178	0.840797	0.792985	1.13887	1.09105	1.2935	1.61395	1.91762	1.67296	1.82759	1.67296	1.45373	1.10784	1.30469	1.41151	1.54375	1.46492	1.61955	1.37489	1.26807	1.18364	1.11344	0.958809	1.26247
20	1.73452	1.39555	2.07349	2.23295	1.99375	1.80443	1.7247	1.20623	1.01691	0.937174	0.807557	0.887291	0.85744	0.677939	0.757673	0.946992	1.1862	1.34566	1.26593	1.13631	0.897109	0.867258	0.946992	1.15634	1.3657	1.44543	1.6049	1.68463	1.8441	1.55502	1.55502	1.52516	1.41558	1.17638	1.17638	0.967025	0.967025	0.917142	1.15634	1.5452	1.67481	1.65478	1.44543	1.33585	1.28596	1.15634	1.07661	1.07661	0.817375
[truncated: 12 more columns]

## Sheet: Fig.2e
Fig.2e
Directional influence of respiration on SOs and spindles (assessed by Phase slope index)
Particpant	PSI (SO)	PSI (spindles)
1	-0.000119166	-0.000209003
2	8.98108e-05	0.00681395
3	0.00179246	0.0038564
4	-9.10037e-05	0.000411183
5	1.66123e-05	-0.00011954
6	-0.000161551	-0.000548291
7	0.000172061	0.00764845
8	-0.000267612	0.000312179
9	2.7596e-05	0.000163642
10	0.000354973	-0.00341227
11	0.000158654	0.00331099
12	0.000584004	0.00836235
13	4.25282e-05	0.00012524
14	-2.15734e-05	0.00277147
15	0.000317113	0.00519559
16	0.0013734	0.00232256
17	0.000236952	0.00864787
18	6.9921e-05	0.00287462
19	0.00307973	0.00218033
20	0.000186081	-0.00236126

## Sheet: Fig.3a
Fig.3a
Mean respiratory phases during the down-states of detected SO_spindles at electrode F2
	electrode
Particpant	'Fp1'	'Fp2'	'F3'	'F4'	'C3'	'C4'	'P3'	'P4'	'O1'	'O2'	'F7'	'F8'	'T7'	'T8'	'P7'	'P8'	'Fpz'	'Fz'	'Cz'	'CPz'	'Pz'	'Oz'	'AF3'	'AF4'	'PO3'	'PO4'	'AF7'	'AF8'	'F1'	'F2'	'F5'	'F6'	'FC1'	'FC2'	'FC3'	'FC4'	'FC5'	'FC6'	'FT7'	'FT8'	'C1'	'C2'	'C5'	'C6'	'CP1'	'CP2'	'CP3'	'CP4'	'CP5'
1	0.19686	-2.2704	1.97941	-0.482501	-0.180426	0.446185	0.298322	-1.06596	-0.433431	-0.408952	1.97539	-0.0612763	2.61396	-0.990497	0.631146	-1.56205	-0.608344	-0.1625	-0.455713	-0.584576	-0.0319872	0.589251	1.86214	-1.11119	-1.77722	-0.975132	1.54154	-0.0961032	0.0273253	-0.547266	1.56395	0.0450032	0.0515262	-0.414568	0.825102	0.534429	0.829193	0.354199	1.32663	-0.719826	-0.114826	-1.15201	-0.371506	-0.0369669	-0.11204	-0.823932	-0.0475533	0.0138367	-0.632981
2	-2.66669	0.172905	0.301283	3.11703	-0.00635066	-2.23592	1.94713	1.44184	1.69666	2.28844	-0.550895	-0.191385	-0.706343	2.45594	-0.865808	2.61253	-1.00859	1.38177	-2.44926	-2.29041	1.37224	2.34143	-1.91766	2.13037	1.31087	1.39416	-1.62413	-0.657837	-1.35684	3.13315	-0.869574	1.0946	-0.0830612	-0.905919	1.91162	2.21437	-1.48063	2.67961	-1.59008	2.79779	-0.999287	-1.62948	-0.65769	2.58324	-1.39751	-2.21273	0.153002	1.40938	2.25527
3	-2.03473	-0.576096	-0.588809	-0.436379	-0.504879	-0.317353	-0.867614	-0.0170401	0.361017	-3.01769	0.506274	-0.712408	-0.42463	-2.30524	-0.295889	0.647769	-0.306105	-1.09282	0.044294	-1.05304	0.0338146	0.142876	-0.302537	-0.872372	-0.258863	-2.68531	-0.613766	-0.22722	-0.0772917	-0.684378	-1.09448	-0.549543	-0.114375	-0.526786	-0.189755	-0.58793	-0.274143	-0.735451	-0.231556	-1.29008	-0.405818	-0.0764375	-0.748154	-0.326764	-0.905023	-0.156292	-0.325196	-0.391893	-0.360072
4	-0.195241	-0.462695	1.10246	1.21767	1.4925	0.870479	1.19701	1.1166	1.10282	0.768873	-1.14384	2.36614	0.822513	1.27817	2.71189	0.148505	0.579507	1.15892	-0.97858	-2.30442	1.10853	1.10753	-1.05918	1.74768	1.17902	0.528928	0.991692	1.7715	0.228343	0.195951	-0.947025	0.888601	1.75972	0.748264	0.324016	1.13367	-0.553615	-1.05535	1.65732	0.978177	-3.0656	1.75304	1.25747	-0.85267	1.6346	0.94213	-2.84042	-1.28397	1.67834
5	-1.24937	-1.3863	-1.00955	-1.00928	-0.845306	-0.265214	2.08273	2.33654	-2.52014	1.95546	-1.09488	-0.832699	2.1182	-1.00116	2.83796	0.0888159	-1.44094	-1.45428	2.2174	2.71394	2.12078	-2.81182	-1.28195	-1.18776	3.11714	1.70611	-1.47059	-1.23748	-1.66392	-1.20869	-0.992601	-0.706438	-1.93858	-1.78363	-2.00402	-1.23314	-1.54458	-1.07119	-1.35864	-1.30943	2.1102	0.097118	-0.620663	0.396507	1.82167	2.0889	2.31872	2.89064	-1.50777
6	-0.573481	0.0826362	0.658554	0.440434	0.220812	-0.351035	0.51307	-0.750644	0.649311	1.20164	-0.461725	0.799	0.153191	0.279266	3.0343	0.801849	2.8771	-0.184762	0.502123	0.580638	0.830237	0.634286	0.109923	0.127031	1.99432	1.25877	-0.771258	0.274326	0.466895	-0.0791061	-1.3649	0.335622	0.184289	-0.169902	-0.283685	-0.797575	-0.852373	-0.263831	-2.50117	0.429814	0.164398	0.182862	0.116291	-1.10015	-0.0870657	0.621484	-0.096743	-0.0551375	1.16001
7	0.710142	-0.712023	0.389294	-2.21907	-0.281895	-0.60659	-0.216908	-1.08286	-0.156881	-0.592509	-1.99696	-0.704638	-2.62135	-0.0434117	-0.351866	-1.47038	0.796617	-0.0422502	-1.81315	1.5871	-0.841268	-0.0973242	-0.122042	-1.19498	-0.517136	-2.92804	-1.94294	-0.877841	0.54033	-0.679089	0.240164	-1.69586	-0.565087	-0.909018	0.265873	-0.471918	-2.51088	-0.582998	0.355665	-0.498791	-2.00361	-1.24859	-0.637227	-0.499985	1.32712	-0.814376	0.0103035	-0.509247	-0.00971066
8	-0.534381	0.156298	-1.7121	-0.333334	-1.62036	-0.378578	-0.890038	-2.11256	-2.69356	-1.0419	2.00506	-0.810624	1.64648	0.393785	-0.523416	-2.37465	0.334482	-0.979342	-1.45876	-1.43616	-1.41663	-2.13993	-0.509128	-0.219216	-2.39464	-2.2762	-1.12609	-0.402048	-0.881391	-0.98792	-1.57238	-0.334903	-1.0119	-0.944759	-0.967681	-0.9622	0.154476	-0.979517	0.546421	-0.637987	-1.36751	-0.990581	1.37955	-1.22811	-1.19225	-1.58234	-3.05573	-0.452748	2.42154
9	1.59465	1.22016	1.90439	-1.6675	3.00041	-0.262815	0.624113	-0.52887	0.862482	-1.17155	1.31559	-0.985329	1.66641	1.77496	2.3065	-0.184767	-0.549571	-1.24132	-3.1078	-0.683818	1.99402	-3.00345	-1.07008	-1.4095	0.326171	-0.768202	1.86564	-0.884902	-1.7738	-1.38125	0.91572	-1.63013	2.80722	-2.92364	2.0893	-1.49904	1.81855	-1.91079	2.459	-1.57193	-3.12908	2.78456	1.9804	-0.269432	2.00674	2.02182	1.57119	2.67783	1.72505
10	1.35743	0.770513	1.34912	1.40419	0.975215	-0.144942	0.233927	-0.357976	-0.581836	-0.35513	1.27038	1.21161	2.11704	0.0292396	-0.728594	-1.12237	2.14933	1.81762	-0.238641	-0.255849	-0.170042	-0.871272	1.51686	1.24552	-0.924568	-0.388277	1.37904	0.686536	1.08464	1.65847	1.18651	0.256213	-0.451043	1.92963	1.52354	1.30076	1.74667	-0.0968058	1.11908	1.25814	-0.158031	0.0548021	1.73876	0.511003	-0.237392	-0.591367	0.368372	-0.502359	0.0320421
11	-0.248347	-0.314994	0.378596	-0.552065	0.691955	-1.56675	-1.16461	-0.386459	-0.717024	-0.578789	-0.152267	-0.447768	-0.332021	-0.22822	-0.101106	-0.563633	-0.229469	0.146424	-0.0176239	0.156604	-0.109809	2.78383	-0.0408116	-0.449917	2.72799	-0.911314	-0.317179	-0.353759	0.378475	-0.413223	-0.25895	-0.475985	0.593555	-0.329914	0.370789	-0.0405811	-0.0392289	0.0758193	-0.254821	-0.324059	-2.58858	-0.539641	-0.289106	-0.310419	0.204093	0.253348	-1.77096	-0.0373899	-0.526984
12	0.0490795	0.186558	0.581664	0.396784	0.975004	-0.400684	0.715873	-1.74436	0.0581963	0.806484	0.319092	0.29787	-0.0241485	1.14552	0.545064	2.24893	-0.025112	1.24128	1.3594	1.3618	1.29883	-0.460692	-0.204182	0.326786	-0.0835701	0.2634	0.226811	0.488912	0.52787	1.34455	-0.0916221	0.390076	1.30637	1.60063	1.21805	0.816956	0.120471	0.206208	0.163125	0.88435	1.09964	1.6467	0.959135	0.712121	0.800782	2.0203	1.02966	0.797397	0.670226
13	0.902403	0.436476	0.182269	0.680142	0.061257	0.690588	0.637843	0.382941	0.938257	0.656516	0.490827	-0.147751	0.0761236	0.836182	0.569534	0.245073	0.535891	0.723311	0.263619	0.156357	0.289399	-1.77447	0.664834	0.730289	0.937903	0.620916	1.05114	0.702447	0.318579	0.67616	0.592382	-0.053318	-0.0257364	0.809603	0.11951	0.932608	-0.0272739	0.229635	0.175253	0.420015	0.366084	0.726752	-0.0434353	-0.332025	0.247569	0.51224	-0.117814	0.537259	-0.312087
14	-0.00133823	0.364988	-0.291074	-0.669297	-0.657414	-0.939775	-1.02765	-1.5413	-1.21676	2.43177	-0.0210699	0.998316	0.334243	0.577172	-0.973968	-2.14335	-0.141295	-1.12655	-0.696867	-1.46552	-1.49007	-0.766273	0.116656	-0.512287	-0.903951	0.131251	-0.0723221	-0.0725068	-0.625662	-0.974901	0.0928183	-0.193583	-1.26317	-1.21693	-1.14475	-1.27372	-0.108613	0.814695	0.470989	0.861672	-0.817812	-1.33848	-1.0689	1.69437	-0.190706	-0.607813	-0.955471	-1.02518	0.102417
15	-0.563152	-0.0216372	-0.984048	-0.199016	-0.583199	0.0523788	0.906229	0.700335	0.746178	1.06589	1.07599	0.235373	0.99436	0.0660069	0.599267	0.0127301	-2.03177	-1.54966	-1.83368	0.577585	0.965174	0.887744	-1.31128	0.0526228	1.02995	1.01204	0.408773	0.0679998	-1.3121	-0.198173	-1.87634	-0.594129	-1.29221	0.531103	-1.3262	-0.393076	-1.14985	-0.362733	-2.10741	-0.414023	-1.26607	0.375009	0.0960045	-0.208777	0.69608	0.654729	0.592793	0.778842	0.817941
16	1.0745	0.167055	0.627146	-1.94612	-2.06816	0.697012	0.31988	2.75482	0.358334	-0.399452	0.512048	-0.931943	-1.38136	1.92159	2.98873	-0.68525	2.95423	-2.24557	3.06605	0.0721988	0.196283	1.55624	-0.0998035	-2.43463	0.513267	-0.38015	-0.135693	-3.058	-1.85015	-2.04491	-0.0556875	-1.04802	-1.41146	-2.20469	-2.37391	-1.18373	-2.44559	-0.179095	0.669798	-0.0965255	-3.05868	0.586077	3.0906	0.678997	-2.20717	-2.45088	-0.117901	2.84514	-2.42135
17	-3.06886	2.55994	-1.4313	-1.08425	-0.973996	2.19244	-0.901247	-3.01716	-0.0973672	-0.124468	-1.03107	2.65686	-1.30443	-2.54078	-0.116136	-0.554378	2.27316	-0.907562	-0.785842	-0.598462	-0.933638	-0.256844	2.2192	2.42837	-0.495135	-0.11941	-2.58946	2.44917	-0.994919	-0.924931	3.0284	2.00323	-0.77685	2.3498	-1.11444	1.90992	-1.43349	2.00436	-0.993621	-2.78588	-0.68742	2.11632	-1.13577	2.0619	-1.17117	-0.965297	-1.16816	-0.724971	-1.1549
18	-1.41617	-1.09885	-0.0732639	-0.729989	-0.177808	-0.0947398	-0.40603	-0.259925	2.75841	-0.423635	-0.412789	-1.18072	2.6443	-1.20281	-1.57343	-0.315245	-1.30659	-0.632265	0.4661	0.775187	-0.545982	2.68416	-0.707775	-0.734491	2.31537	-0.304458	2.22181	-0.791812	-0.144907	-0.791307	-0.822549	-1.30167	-0.215364	2.54544	-0.457388	2.47466	1.12043	2.52928	1.54153	-1.72493	0.349129	0.0288844	0.743938	2.85346	-0.111001	-0.0787155	0.346403	0.26485	-1.26709
19	0.509947	0.60812	0.303448	0.599863	0.533803	0.182175	-0.488105	0.0323534	0.0552225	-0.130019	-0.845649	0.482796	-0.13158	1.45386	2.55074	0.367457	0.406527	0.703174	0.455281	0.113754	-0.58873	-0.711082	-1.71058	0.867569	-0.38403	-0.183287	0.339683	1.03757	-1.0852	0.170268	0.517469	-0.0953896	-1.22761	0.816184	0.267249	1.44832	0.725197	1.16137	-0.525998	0.900285	0.520667	0.352569	0.153652	0.594505	-0.556637	0.3221	-1.09606	-0.135093	0.551255
20	2.03573	1.13673	1.93413	0.793236	2.26479	1.1527	1.83288	-3.0578	-2.45353	2.62799	2.15055	1.27444	1.73781	1.791	-2.46359	1.3169	2.00486	2.37332	1.79047	1.7256	2.79694	2.20929	1.74275	0.764533	-2.65244	1.68272	2.08852	1.59917	2.64284	0.777756	2.14389	1.26679	1.9224	1.60244	1.98039	0.942213	2.07161	1.43492	2.49488	1.45726	2.02926	2.19511	2.19091	1.38687	1.7863	1.62371	2.10158	2.09705	2.00921
Sign. Channels:	'Fp1'	'Fp2'	'F3'	'F4'	'C3'	'C4'	'P3'	'P4'	'O1'	'O2'	'F7'	'F8'	'T7'	'T8'	'P8'	'Fpz'	'Fz'	'Cz'	'CPz'	'Pz'	'AF3'	'AF4'	'PO4'	'AF7'	'AF8'	'F1'	'F2'	'F5'	'F6'	'FC1'	'FC3'	'FC4'	'FC5'	'FC6'	'FT7'	'FT8'	'C2'	'C5'	'C6'	'CP1'	'CP2'	'CP3'	'CP4'	'CP5'	'CP6'	'P1'	'P2'	'P5'	'P6'
SO_spindle rate (relative to SOs) at F2
	radians
Particpant	-3.1416	-2.81091	-2.48021	-2.14952	-1.81882	-1.48813	-1.15743	-0.826737	-0.496042	-0.165347	0.165347	0.496042	0.826737	1.15743	1.48813	1.81882	2.14952	2.48021	2.81091	3.1416
1	8.82353	11.7521	12.8289	5.26316	9.67391	7.38452	14.827	9.30556	13.8747	7.5	12.4185	10.7012	7.53968	8.94355	13.0556	7.83991	3.82206	10.2291	8.26316	7.41758
2	4.72689	6.97005	2.94118	3.22581	7.93651	6.0119	5.25641	6.51515	2	3.81579	7.49337	3.48837	2.08333	8.39286	6.47321	10.1724	0	5.39972	6.61836	7.69231
3	17.1429	11.3462	8.74384	1.47059	3.22581	7.08333	7.66667	17.2619	10.3282	8.0303	10	9.35897	12.5541	2	1.66667	11.3095	7.8629	9.81781	2.77778	8.71212
4	3	2.32558	2.98039	1.47059	0	4.55433	3.26087	3.10993	2.94349	5.29699	0	5.10292	0.847458	2.85714	0.793651	5.58712	1.66667	2.08333	2.67794	1.92308
5	9.12088	7.99373	9.67366	6.07985	7.96784	9.09091	8.13578	5.72344	10.6079	13.6646	7.05053	6.90972	8.69565	8.80952	6	1.6129	5.17241	12.184	1.78571	8.59689
6	9.94737	10	10.0833	9.95086	1.85185	8.45161	17.8679	12.8233	14.4841	10.101	6.91176	12.3476	12.2378	10.2564	8.83459	6.33528	12.2537	16.6209	6.75676	4.70085
7	4.16667	9.80861	7.14286	14.25	10.3175	11.9501	13.0435	10.6443	8.63095	4.1958	14.3478	8.45238	10.7143	6.25	10.5263	14.3182	4.36975	14.25	5.78704	8.17308
8	8.22581	9.58333	3.6445	9.35897	14.3325	13.8095	9.26223	7.38095	17.2414	14.2375	10.8125	4.56349	9.83871	4.00152	2.84954	3.22581	12	6.81818	1.35135	3.54374
9	2.67857	5.60185	1.92308	4.34783	3.43468	8.33977	5.86822	3.48837	5.6746	5.85029	3.75	2.7027	3.75	2.29915	1.47059	2.77778	3.19149	5.60224	0	4.59948
10	9.22213	4.54545	2.77569	5.20422	4.34982	13.0482	9.36508	5.01152	1.92308	2.66714	12.1429	10.0176	7.5	4.41595	10.8824	12.9555	8.09659	13.0245	5.50528	6.7027
11	12.0813	10	8.99471	11.6931	14.5455	8.24916	7.5	12.9845	7.68322	12.9291	14.6875	4.7619	8.82353	6.25	3.48837	8.13578	6.04103	15.3297	10.8696	8.79953
12	12.3377	9.10973	9.4254	6.38095	18.4167	5.35714	8.18182	10.2254	10.4437	12.2117	13.5566	7.35294	12.3333	9.82143	9.125	12.963	4.16667	18.7135	17.9337	9.7037
13	4.54701	2.60135	2.47858	5.18519	3.21951	5.26662	5.22535	5.5593	2.46914	2.94372	7.5	8.1565	8.75131	5.50018	4.34982	4.31548	3.76838	3.81434	6.68884	3.63934
14	8.03698	8.58586	7.79221	6.89858	9.375	2.63158	4.05405	7.56579	15.6794	10.2725	9.01722	10.6081	5.22104	9.10931	8.54701	8.4985	3.33333	9.30736	5.92692	8.57143
15	5.11905	3.07136	4.34028	5.35714	1.35135	10.7581	10.2665	3.21429	3.125	2.5	6.47773	15.0285	6.98842	4.17701	4.28571	1.5625	2.08333	1.78571	4.14673	4
16	12.5	21.0784	12.6984	19.1667	11.4583	6.92308	8.59649	12.2222	10.7407	6.64488	5.55556	13.7387	16.6667	5.95238	8	9.33333	20.4054	2	0	10
17	11.2281	10.6092	17.7871	5.26316	17.193	6.55914	7.44485	11.6667	15.1316	16.5082	14.25	7.68116	11.9485	6.08466	5.13158	9.23295	11.1458	8.88889	22.2527	13.7647
18	6.33117	10.101	10.0932	18.1217	13.3333	17.094	7.3975	11.9529	21.1538	6.66667	2	6.45161	7.32323	19.1441	5.41667	7.289	5.88235	6.35081	13.172	0
19	6.94444	4.28571	7.47863	1.16279	1.66667	5.71429	20.7207	6.57895	5.60606	5.37594	7.19697	8.33333	10.4167	5	15.5556	4.05405	8.53175	2.22222	4.14673	0
20	4.88095	5.55556	4.7619	5.35714	9.29952	11.8687	3.84615	12.0455	3.84615	1.85185	8.63158	10.5128	9.40171	3.57143	4.34783	8.04094	17.963	6.52174	8.03689	3.57143
[truncated: 5 more columns]

## Sheet: Fig.3b
Fig. 3b
Robust regression between the respiration – SO_spindle coupling strength (i.e., vector length) and levels of memory reactivation (i.e., decoding accuracies)
Particpant	decoding accuracies		vector length electrodes	'Fp1'	'Fp2'	'F3'	'F4'	'C3'	'C4'	'P3'	'P4'	'O1'	'O2'	'F7'	'F8'	'T7'	'T8'	'P7'	'P8'	'Fpz'	'Fz'	'Cz'	'CPz'	'Pz'	'Oz'	'AF3'	'AF4'	'PO3'	'PO4'	'AF7'	'AF8'	'F1'	'F2'	'F5'	'F6'	'FC1'	'FC2'	'FC3'	'FC4'	'FC5'	'FC6'	'FT7'	'FT8'	'C1'	'C2'	'C5'	'C6'	'CP1'	'CP2'
1	0.500836			0.0674309	0.179681	0.0948004	0.0337621	0.151584	0.149285	0.121434	0.219322	0.234042	0.29588	0.0915062	0.330403	0.252377	0.19901	0.237963	0.183653	0.0618589	0.06954	0.119101	0.132086	0.162699	0.232086	0.122543	0.0556706	0.275913	0.340388	0.119808	0.130043	0.0707142	0.077903	0.166409	0.0668136	0.0761781	0.0836532	0.165565	0.210018	0.225934	0.214636	0.190466	0.142586	0.0632376	0.0651491	0.313926	0.273798	0.0669171	0.094841
2	0.497691			0.302119	0.367548	0.157762	0.136228	0.164654	0.12876	0.268045	0.171657	0.609491	0.425029	0.139614	0.0576482	0.424648	0.296443	0.405797	0.223024	0.104798	0.16158	0.246253	0.283372	0.21807	0.429317	0.25235	0.259981	0.449486	0.219293	0.186646	0.2593	0.18731	0.1667	0.120208	0.146441	0.121495	0.144392	0.104712	0.23052	0.105943	0.363882	0.0977971	0.674845	0.238344	0.292533	0.294815	0.361112	0.333451	0.314794
3	0.516892			0.174818	0.284955	0.286221	0.21537	0.302119	0.3997	0.234905	0.340092	0.220629	0.2931	0.2341	0.20187	0.27101	0.232772	0.289017	0.359573	0.251297	0.255608	0.284733	0.285085	0.312079	0.266145	0.199288	0.158827	0.226358	0.25604	0.273221	0.227196	0.309674	0.345085	0.20571	0.299102	0.26682	0.272201	0.372153	0.189772	0.405011	0.273755	0.409974	0.232981	0.21749	0.359029	0.382432	0.414812	0.269244	0.427505
4	0.546712			0.300391	0.315404	0.265113	0.278891	0.212924	0.136489	0.265614	0.408143	0.302231	0.381526	0.449695	0.187333	0.763658	0.331092	0.495731	0.406277	0.303067	0.176888	0.159474	0.0927129	0.417426	0.39571	0.351613	0.277798	0.437994	0.227871	0.457827	0.204634	0.244386	0.21296	0.401622	0.165253	0.12851	0.155591	0.339448	0.169348	0.45245	0.242891	0.63749	0.265417	0.158824	0.213815	0.579594	0.284653	0.109538	0.165244
5	0.508835			0.456111	0.386279	0.257521	0.258819	0.195338	0.425604	0.222382	0.100905	0.603119	0.0654188	0.34975	0.304117	0.127498	0.326677	0.389858	0.176693	0.401066	0.168279	0.0138364	0.194293	0.296748	0.316267	0.275321	0.264649	0.389058	0.116902	0.28451	0.391302	0.189898	0.214692	0.70031	0.339605	0.165912	0.296207	0.174933	0.162916	0.272102	0.189816	0.286071	0.1937	0.204453	0.086304	0.233884	0.268316	0.181727	0.239836
6	0.504243			0.191733	0.260015	0.161903	0.156547	0.0945583	0.278461	0.16237	0.20815	0.294182	0.513246	0.0990574	0.369866	0.282608	0.271339	0.180406	0.125918	0.0753028	0.257441	0.24288	0.130088	0.235443	0.323689	0.210637	0.345867	0.40231	0.468313	0.153292	0.328031	0.240025	0.196999	0.0993431	0.299527	0.259394	0.27482	0.158285	0.167775	0.152449	0.340967	0.366415	0.286052	0.197071	0.227056	0.0693843	0.20505	0.114771	0.259712
7	0.516508			0.209294	0.309229	0.144415	0.181093	0.22941	0.41003	0.369838	0.602691	0.527638	0.496513	0.194562	0.436169	0.539715	0.285216	0.505117	0.312025	0.221867	0.17907	0.231046	0.381242	0.422719	0.502948	0.1811	0.118112	0.682604	0.309089	0.124674	0.349633	0.0884408	0.152328	0.122724	0.288819	0.212636	0.275486	0.229786	0.32866	0.09994	0.367265	0.454008	0.348926	0.188527	0.368812	0.391242	0.415831	0.265906	0.27369
8	0.533993			0.155693	0.405509	0.360318	0.403663	0.271098	0.363116	0.207499	0.222851	0.348312	0.0834646	0.447533	0.316728	0.187082	0.153456	0.212146	0.30907	0.206214	0.413799	0.385425	0.312401	0.244275	0.438992	0.257186	0.386228	0.198295	0.346938	0.274464	0.465324	0.332734	0.501754	0.344659	0.423778	0.389457	0.394981	0.352944	0.323566	0.201874	0.422379	0.230423	0.206263	0.407485	0.357183	0.138624	0.33743	0.400425	0.327338
9	0.514931			0.167339	0.267024	0.175415	0.541515	0.242249	0.207283	0.247367	0.288551	0.319239	0.230545	0.232411	0.203401	0.197793	0.730496	0.380961	0.273245	0.228043	0.287399	0.254986	0.254768	0.201286	0.116362	0.290563	0.256347	0.247428	0.272272	0.123824	0.440038	0.223757	0.381309	0.429753	0.426062	0.223371	0.223624	0.257322	0.315995	0.327	0.320307	0.709279	0.418631	0.248268	0.326821	0.24622	0.317554	0.306908	0.253393
10	0.505176			0.226138	0.0812455	0.160578	0.228436	0.216282	0.258695	0.197753	0.342548	0.247856	0.439894	0.234675	0.216649	0.166233	0.196816	0.307721	0.287898	0.178029	0.254264	0.181816	0.145931	0.170364	0.316212	0.129436	0.211224	0.249856	0.344051	0.167986	0.158425	0.191087	0.18974	0.242855	0.196174	0.178235	0.168481	0.150614	0.225985	0.121584	0.274179	0.199907	0.155021	0.178876	0.202044	0.193966	0.291672	0.170922	0.207354
11	0.507659			0.468094	0.474226	0.289413	0.444937	0.285676	0.274366	0.274817	0.110995	0.345114	0.275759	0.449155	0.395032	0.360158	0.523762	0.374147	0.251805	0.430073	0.29599	0.297775	0.320816	0.304936	0.252487	0.38555	0.466291	0.322168	0.150953	0.392537	0.483726	0.315494	0.268438	0.456918	0.444371	0.252033	0.337156	0.297596	0.362529	0.361006	0.319404	0.330968	0.391294	0.25776	0.272761	0.419708	0.23993	0.339926	0.181183
12	0.499413			0.35383	0.312926	0.270634	0.272536	0.428898	0.25032	0.293897	0.11973	0.281058	0.204225	0.321261	0.308068	0.435805	0.328344	0.400473	0.278767	0.356519	0.167515	0.329334	0.311346	0.337233	0.295663	0.394724	0.283629	0.228751	0.181085	0.31601	0.250382	0.262248	0.289858	0.289719	0.230232	0.246062	0.20293	0.242767	0.179097	0.210156	0.191396	0.288774	0.323412	0.370035	0.265297	0.262015	0.307674	0.18523	0.166464
13	0.520709			0.200995	0.288029	0.170653	0.219598	0.119251	0.202498	0.228854	0.372172	0.360869	0.278915	0.20842	0.290112	0.399609	0.253627	0.232534	0.276127	0.330969	0.206062	0.257198	0.241242	0.179582	0.440447	0.145186	0.196888	0.327397	0.367952	0.208006	0.0826527	0.0879422	0.248952	0.164287	0.311679	0.149363	0.223154	0.121096	0.224772	0.249346	0.314888	0.298917	0.273742	0.151637	0.210385	0.212956	0.248088	0.246403	0.218815
14	0.511147			0.433156	0.393184	0.230451	0.175626	0.248639	0.131852	0.294581	0.170113	0.159624	0.225571	0.320766	0.23392	0.350614	0.344534	0.305188	0.266441	0.35456	0.2463	0.1529	0.152255	0.114213	0.24972	0.299988	0.168111	0.185492	0.214671	0.469569	0.226174	0.181961	0.158376	0.322841	0.202735	0.18739	0.186146	0.137761	0.188405	0.34248	0.315572	0.330116	0.317755	0.166359	0.131368	0.222325	0.234562	0.112351	0.193077
15	0.515119			0.355424	0.313296	0.419916	0.331307	0.342979	0.282976	0.47277	0.366211	0.455233	0.325129	0.0907808	0.245676	0.600275	0.578253	1.10156	0.456726	0.300562	0.363733	0.232287	0.397663	0.460375	0.453407	0.186738	0.411801	0.356574	0.349454	0.167642	0.34167	0.375619	0.321703	0.238342	0.235283	0.466681	0.356159	0.399402	0.411176	0.358279	0.429575	0.202138	0.49546	0.451944	0.391212	0.476274	0.436149	0.463166	0.433321
16	0.525858			0.209305	0.203624	0.27858	0.277132	0.122139	0.0962105	0.118676	0.0678981	0.167558	0.119721	0.146684	0.207574	0.405762	0.1541	0.576784	0.128188	0.16677	0.316184	0.159719	0.0698603	0.11485	0.129586	0.109915	0.205647	0.13836	0.0682089	0.0941352	0.127298	0.311589	0.266398	0.255871	0.227852	0.0985915	0.0559699	0.116049	0.123619	0.224605	0.219111	0.393522	0.124284	0.0528654	0.105873	0.269087	0.0575399	0.0952143	0.0620781
17	0.510343			0.170938	0.184351	0.163439	0.220759	0.413999	0.279014	0.447022	0.388277	1.00059	0.519577	0.285142	0.164254	0.362625	0.266043	0.516574	0.551813	0.225117	0.236081	0.273173	0.286751	0.547211	0.827868	0.151297	0.164901	0.893647	0.53508	0.229522	0.194833	0.213014	0.307246	0.176437	0.233727	0.252969	0.265193	0.373251	0.331342	0.296309	0.251925	0.282434	0.264339	0.246539	0.339272	0.35343	0.400162	0.388876	0.421709
18	0.511302			0.147275	0.247323	0.294591	0.384784	0.186841	0.306329	0.196692	0.16021	0.240864	0.249066	0.193662	0.274444	0.221257	0.281287	0.137412	0.326919	0.357652	0.339277	0.199489	0.272407	0.240361	0.150458	0.362639	0.400434	0.267856	0.176483	0.175955	0.317147	0.272905	0.376249	0.209497	0.374664	0.308831	0.315518	0.360933	0.288521	0.0732345	0.117257	0.311573	0.307162	0.290394	0.255156	0.185077	0.267876	0.223549	0.210381
19	0.522934			0.510601	0.146173	0.2011	0.223689	0.192322	0.399892	0.180808	0.487838	0.258797	0.231081	0.176742	0.351608	0.136989	0.424271	0.332892	0.357947	0.344442	0.194126	0.163744	0.209154	0.27737	0.263241	0.183895	0.186736	0.282631	0.251524	0.337923	0.268176	0.108318	0.457663	0.373355	0.305438	0.134913	0.272986	0.327387	0.15966	0.131842	0.165393	0.0621074	0.286796	0.226009	0.23759	0.359324	0.195526	0.228966	0.207128
20	0.517396			0.448174	0.253281	0.272239	0.190484	0.2769	0.326085	0.27429	0.213007	0.543534	0.442875	0.271308	0.149573	0.312545	0.479129	0.383836	0.228063	0.381375	0.339187	0.405277	0.413225	0.25709	0.37122	0.360728	0.281987	0.27014	0.347424	0.432504	0.21591	0.323921	0.11042	0.289462	0.0896767	0.42268	0.41669	0.381143	0.258601	0.384262	0.155164	0.468162	0.351761	0.294665	0.35166	0.418476	0.567403	0.406111	0.293377
Sign. Channels:	'Fz'	'F2'	'FC2'
[truncated: 8 more columns]

## Sheet: Supp. Fig.2
Supplementary Fig.2
Preferred respiration phase for spindle coupling with regards to spindle peaks
	electrode
Particpant	'Fp1'	'Fp2'	'F3'	'F4'	'C3'	'C4'	'P3'	'P4'	'O1'	'O2'	'F7'	'F8'	'T7'	'T8'	'P7'	'P8'	'Fpz'	'Fz'	'Cz'	'CPz'	'Pz'	'Oz'	'AF3'	'AF4'	'PO3'	'PO4'	'AF7'	'AF8'	'F1'	'F2'	'F5'	'F6'	'FC1'	'FC2'	'FC3'	'FC4'	'FC5'	'FC6'	'FT7'	'FT8'	'C1'	'C2'	'C5'	'C6'	'CP1'	'CP2'	'CP3'	'CP4'	'CP5'
1	-0.601	-0.373649	2.93278	1.42063	1.43507	0.872364	1.8729	1.88308	2.8294	1.86464	-0.778283	-1.68956	-0.943427	1.82289	-2.75032	1.9799	-0.350577	1.54139	1.03011	1.36794	-1.27095	2.51311	2.56605	1.41833	-1.87045	1.78848	1.94984	1.68848	1.73715	1.42124	2.84941	-0.263688	1.04346	0.67342	1.45079	1.63804	1.25101	1.64624	0.516007	0.753925	1.48151	-2.33039	1.43904	1.79126	1.56484	-1.67037	1.71899	1.41568	2.025
2	0.587809	-2.21929	-2.64473	-2.06654	2.15487	-2.86901	1.56598	2.84199	3.01648	-2.91532	2.5294	-2.84906	0.880597	1.85608	-2.78319	-0.460599	-1.71893	-2.78437	3.08101	2.14796	2.397	-3.08095	2.20731	-1.82507	2.65861	2.84597	0.62505	-2.79165	-1.78696	-1.9912	2.364	-1.68738	-2.74657	-1.92813	-2.92065	-2.17758	-2.65597	-2.25786	2.12395	-2.58816	2.21471	-3.02218	1.9469	-2.87676	2.17267	3.05323	1.98884	2.9754	0.849171
3	0.696823	-0.408126	-0.227642	1.06117	-1.6507	-2.00888	1.30364	1.46055	1.35654	0.0410839	0.29439	-1.70223	-1.78096	-1.27875	-2.15225	-1.61218	1.00977	1.08983	1.31294	1.44296	1.03975	0.0541465	1.2095	-1.45463	1.1921	1.09874	-1.3852	-1.1778	1.01227	1.26719	1.06502	0.857507	0.994685	1.07492	0.900902	-1.99879	-1.38314	0.792988	0.510153	-1.16403	0.902229	0.957264	-0.668305	-1.64623	1.10398	1.14286	0.482459	-1.39977	1.2134
4	2.02388	-2.24729	-2.89828	-2.31392	-2.8526	-2.98129	1.87915	1.4929	-2.74344	-2.72408	1.85887	-2.68823	0.277334	2.94295	-1.30435	-2.58945	2.42778	-2.98062	-2.61737	2.39571	2.76704	-2.76	-3.00886	-2.6577	1.27751	2.92735	2.09112	-2.53175	2.60569	-2.60354	1.32279	-2.4038	-2.80603	-2.85535	2.14765	-2.15012	1.27429	-3.0996	1.66871	2.85664	2.52118	-2.95605	2.60594	-2.33739	2.38553	1.998	-3.02629	2.03162	2.28569
5	0.271373	0.915581	0.578042	0.513606	-1.14051	-2.54733	-0.244458	-1.09106	-1.05438	-0.551514	-2.09506	1.01658	-1.22905	0.522703	-1.45979	-0.846672	0.523027	0.375624	-0.794047	0.503105	0.540593	-0.84611	0.773119	-2.45877	-1.10432	-0.626192	-1.8079	0.639352	0.558649	0.362785	0.584351	0.752061	0.390558	0.552794	-1.61963	0.725164	-1.75441	1.03089	-1.33007	0.961374	-1.7651	1.79032	-1.40254	2.15509	-1.20037	-2.72798	-2.62316	-2.74528	-1.68073
6	1.43445	2.32853	1.55829	1.71559	0.828675	1.86346	1.20546	1.69341	1.77253	2.43786	1.78802	1.58011	2.80318	1.07944	2.13449	2.34066	2.40713	1.39063	1.54923	1.52985	1.69147	2.09094	2.55179	2.10279	2.7971	2.51066	0.669965	1.91096	1.79557	1.76821	1.49728	1.95646	1.35482	1.64982	0.690084	1.56844	-0.287449	1.62	2.93748	1.46971	1.38742	1.74112	1.21315	1.81254	1.10233	1.69277	1.10707	1.77823	1.6743
7	1.45359	0.445526	1.68693	-0.288583	1.07139	0.188227	0.171124	-3.0477	2.91675	-0.480778	0.558712	0.241633	0.582282	0.409083	2.19379	-0.0232048	2.76603	1.50219	1.06233	0.44267	0.109194	3.07886	1.87954	0.13016	0.0747074	-0.244689	-2.73428	0.286854	2.01873	0.00420809	1.5905	-0.314765	1.45798	0.21661	1.15442	0.152381	0.591207	0.0605094	0.79173	0.56376	2.83308	0.482892	0.586233	0.0574733	0.0598829	0.945656	1.08421	-0.0469206	0.553627
8	-0.356924	1.39283	-0.835951	1.03939	-0.621705	0.413983	0.327069	-0.780131	-1.70244	-1.5931	2.57591	1.23285	-1.58149	-0.713135	-0.125368	-1.075	1.35534	-0.533113	-0.506365	-0.552333	-0.1609	-1.86388	-0.487457	1.11248	-1.58981	-1.51806	-0.365697	1.143	-0.538878	-0.437214	2.45243	0.985346	-0.513277	-0.359302	-0.581135	0.742359	2.17857	1.189	1.28041	0.883922	-0.478863	-0.656608	-0.966352	0.260046	-0.285979	-0.719757	-0.580877	0.412409	-0.375434
9	0.682802	0.906236	1.28351	-0.740824	1.33593	-0.297261	1.51196	0.945385	-0.563269	1.6482	2.5423	2.80001	1.1633	1.62836	2.0967	0.975015	1.57983	0.536048	1.61463	0.809053	0.934446	0.162191	1.07453	0.589603	0.583575	0.877616	2.22831	-0.359485	0.899233	0.239581	2.15482	-0.149013	0.609869	0.383007	1.33006	-0.305894	1.09615	0.577179	1.3513	1.61601	1.26691	1.04478	1.73344	0.745834	0.508854	1.92711	1.04192	0.800227	1.2555
10	1.88697	1.51661	1.76205	1.97807	1.09983	1.1909	1.01441	0.906045	0.987068	0.569749	2.14253	2.08551	1.69086	1.9081	1.29718	1.25916	1.80365	1.59618	1.2413	1.11151	0.92494	1.32473	1.76753	1.95411	1.0854	0.488406	1.93777	1.55191	1.6751	1.67112	1.92391	1.4936	1.71435	1.62374	1.38782	1.99864	1.38707	1.60464	1.82711	2.53445	1.30302	1.44227	1.43597	1.78683	1.20175	1.16094	1.1618	1.17679	1.03663
11	0.229176	0.289065	0.158277	0.28645	-0.159516	-0.0362967	0.39604	0.549858	0.538934	0.47199	-0.282246	0.0984747	-0.0284535	0.330405	0.805783	0.377935	0.148173	-0.231141	-0.126189	0.23081	0.381009	0.382179	0.183351	0.459959	0.661259	0.367282	-0.0645901	0.198351	0.247457	0.303109	0.0675961	0.183126	-0.464768	0.052368	-0.149531	0.418245	0.310664	0.118807	-0.10868	0.156109	-0.513067	-0.00287451	0.240773	0.0984366	0.321714	0.656714	0.0815712	0.929295	0.204525
12	0.963015	0.813285	1.28964	1.44884	1.13523	-0.499252	0.402245	0.559147	1.06972	-1.93097	0.591342	1.74221	1.1539	1.81005	-0.214255	-2.05654	1.05652	-1.39747	1.42644	0.970083	0.645345	0.28524	0.893593	1.5025	0.412147	-1.77994	0.454335	1.6793	1.28089	-1.02388	0.671967	1.84522	-1.12759	0.2781	1.57535	-0.788711	1.49492	-0.741125	1.04044	1.79619	1.445	-1.57542	0.729324	2.16678	0.202747	-1.41174	0.413872	1.00619	0.416218
13	1.46843	1.23283	1.35654	1.75998	1.45845	1.20753	1.5157	1.74448	1.62592	1.74821	1.62148	0.919119	1.84371	1.05641	1.71227	1.08297	1.39223	1.47206	1.37327	1.24723	0.992959	1.92575	1.32686	1.11506	1.51007	1.84533	1.56476	1.44247	1.83668	1.747	1.59766	0.932359	1.18521	-1.61328	1.69316	1.68123	1.6469	0.695735	1.67081	0.828099	-2.36693	-1.84812	1.94723	0.684094	1.15212	-1.7747	1.55827	1.40776	1.61653
14	1.65916	1.43306	-0.242731	-0.18057	0.00410896	-2.78171	0.549917	-2.75635	0.880888	-2.36207	-1.14309	-1.24802	3.05035	3.12944	-2.19732	-2.73053	0.711063	0.0448259	-0.664459	-0.558323	-2.901	-1.91239	0.345198	-0.476811	-2.37302	-2.74512	1.44966	1.63658	0.129394	-2.78651	1.6181	-0.10716	-0.175953	0.109539	0.0744775	-2.47091	2.34995	-2.49797	2.73766	-0.646302	-0.113775	-0.181393	2.71401	-2.33623	-0.466887	-3.02854	-0.457553	-2.86622	-2.05305
15	2.25476	1.58064	1.44061	1.76411	1.6012	1.71582	1.66935	1.29525	1.63392	1.66391	2.22956	1.99219	1.22057	1.07484	1.65995	0.868612	1.54227	1.49493	1.73983	1.60354	1.5021	1.19917	1.90172	1.62391	1.8263	1.62419	2.49172	1.93186	1.17471	1.82827	0.0570483	1.93686	0.898711	1.8016	1.34926	1.78983	1.30932	1.69344	1.2942	1.64425	1.57288	1.99928	1.39824	1.3741	1.54106	1.58223	1.44246	1.25169	1.68822
16	-2.09061	0.741336	-1.84062	-1.39393	-1.64538	-0.745146	-0.584041	-2.54672	2.02572	-2.70338	-1.98881	-0.318683	-0.258637	-0.294121	-2.85847	-0.0527689	0.948032	1.87542	-1.03665	-0.314127	-0.602983	-3.06515	-1.56082	0.745098	1.89651	-2.99342	-2.15885	-0.55399	-1.45878	-1.02701	-1.79457	-0.257731	-1.39137	2.29996	-1.55766	-1.12107	-1.28147	-0.438523	-1.56717	0.264406	-0.648747	-0.691655	-1.27099	0.0649072	-0.441843	2.66896	-0.969141	-2.65264	1.92884
17	-0.79953	0.489252	0.303673	0.303775	0.605092	0.449152	1.04999	0.863427	-0.578002	0.705176	1.02183	0.433244	-1.2861	0.603643	1.0747	0.828931	-1.17874	0.320094	0.518961	0.49682	-2.55304	0.942421	1.00166	0.621636	0.869518	0.721546	-0.111328	0.246086	0.227986	0.198101	-0.421793	0.267063	0.47422	0.32275	0.33415	-0.0529057	-0.235703	0.389154	0.905584	0.430774	0.441068	0.519613	0.00105982	1.09643	0.144134	0.491021	0.561681	0.694281	0.674673
18	-0.311437	-0.726414	0.328587	0.408262	0.307299	1.24746	0.147961	0.420565	1.81891	-1.0424	1.57147	-0.711606	2.87865	-1.43492	-0.866619	-1.5703	-0.496904	-0.0325031	0.964324	0.767476	-0.0115468	-1.61148	0.247617	-0.428919	-0.482892	-1.46351	2.61287	-0.552718	0.37303	-0.241231	-0.0616644	-0.460494	0.425063	1.22837	0.234636	1.82701	0.542111	-2.51069	2.39978	-2.62257	0.547557	1.03388	0.219725	-2.31268	0.288257	0.757917	0.170587	-0.442756	0.219691
19	1.16363	1.39307	1.86896	1.71144	1.32796	1.2701	1.09761	1.63694	1.37263	1.68223	1.70199	1.61308	1.57737	1.28523	1.13882	-2.44095	1.40025	1.39415	1.3802	1.72094	1.92735	1.64745	1.06529	-2.72363	1.48811	2.00435	1.87472	1.93594	1.74576	1.93268	2.12526	1.63097	1.90736	1.56502	1.51327	1.77039	1.6385	1.79624	1.94206	1.77047	1.63957	1.35335	1.28246	1.45597	1.36989	1.49196	1.05554	1.42883	1.04333
20	3.07134	1.49874	3.10495	1.96634	2.85678	2.20364	-2.97502	-3.1264	-2.3147	-2.67936	2.97752	1.99691	2.41956	2.64013	-2.49484	2.76921	3.04458	3.00193	2.44042	2.84008	-2.88488	-3.03706	2.81216	2.58423	-3.05196	2.23943	-3.03567	1.42409	-3.08766	2.05108	2.95072	1.46139	2.9555	2.48107	2.92913	2.12577	2.91427	2.08648	2.23116	1.93051	2.43749	1.67115	2.74364	2.36663	3.0064	-2.74184	-3.12389	-2.8389	3.1083
Sign. Channels:	'Fp1'	'Fp2'	'F4'	'C3'	'P3'	'Fz'	'Cz'	'CPz'	'Pz'	'AF8'	'F1'	'F2'	'F6'	'FC1'	'FC2'	'FC3'	'CP1'	'CP3'	'CP5'	'P1'
Modulation of SOs and spindles by respiration
SOs
	electrode
Particpant	'Fp1'	'Fp2'	'F3'	'F4'	'C3'	'C4'	'P3'	'P4'	'O1'	'O2'	'F7'	'F8'	'T7'	'T8'	'P7'	'P8'	'Fpz'	'Fz'	'Cz'	'CPz'	'Pz'	'Oz'	'AF3'	'AF4'	'PO3'	'PO4'	'AF7'	'AF8'	'F1'	'F2'	'F5'	'F6'	'FC1'	'FC2'	'FC3'	'FC4'	'FC5'	'FC6'	'FT7'	'FT8'	'C1'	'C2'	'C5'	'C6'	'CP1'	'CP2'	'CP3'	'CP4'	'CP5'
1	2.8674	2.68704	-3.09256	2.87729	0.538372	-2.48568	0.0130434	-0.605247	-2.66473	1.3954	-2.62148	-1.51022	2.10937	-1.50246	1.12676	-1.02087	1.91694	2.26067	-2.52827	-1.38969	0.00650508	-2.06963	2.79653	2.18365	0.601377	0.530495	-3.04876	-3.12155	2.36842	2.44149	3.11948	-2.88148	2.6694	2.04193	2.51606	-1.34519	-2.07071	-2.71104	-3.11605	-2.16328	-2.96118	-1.23071	2.13316	-2.19169	-0.794291	-1.39507	0.627891	-1.47121	0.659822
2	-0.929268	0.294438	-1.9504	-1.08528	2.91933	-1.03757	-2.63694	2.97714	-1.30403	-1.56311	-1.74333	-0.876097	3.0388	2.58531	-2.35583	-3.08332	-0.963764	-1.39804	1.46474	-2.89228	1.47944	-1.54766	-1.96809	-0.944986	-1.59913	0.185062	-1.70702	0.314809	-1.77916	-1.5407	-1.65907	-2.99293	-1.61948	-1.60108	-2.53415	-1.18502	-2.49224	2.41907	-1.22634	2.42313	-2.05842	-0.992796	-2.4695	-1.45042	-2.07163	-1.18618	-2.18416	-0.745819	3.09889
3	-1.01401	-0.256607	-0.425759	-0.435485	-0.336227	-0.18312	-0.391577	-0.17993	-0.88235	2.35079	-0.183207	-0.547288	-0.158998	0.714018	1.07977	0.427857	-0.528246	-0.622962	-0.222685	-0.29442	0.337668	1.57279	-0.259905	-0.859016	1.31136	0.782133	-0.324266	-0.30525	-0.337273	-0.48496	-0.0632724	-0.407021	-0.554159	-0.485446	-0.207002	-0.400092	-0.364363	-0.129092	-0.420423	-0.284307	-0.737883	-0.418046	-0.384077	0.226521	-0.345186	-0.219341	-0.0982771	-0.182732	-0.236092
4	-0.0143963	-0.0952673	-1.03293	-0.0781969	-1.05802	-0.806567	-1.75088	-2.04642	-1.49671	-1.70941	-0.503886	0.00897459	-2.50949	-0.793287	-2.92653	-1.61484	-0.000629326	-0.959898	-1.0421	-1.26035	-1.73172	-1.67147	-0.385899	-1.41578	-0.9051	-1.77566	0.378768	0.149097	-1.03274	-0.325872	1.50752	-0.150352	0.258584	-1.11531	-0.137401	0.963573	-0.0309381	-0.332057	-0.486729	-0.36765	-1.24779	-1.18035	-1.26243	-1.66017	0.418931	-1.1837	-1.44404	-0.705277	2.76764
5	-2.92126	-1.74893	-1.87759	-1.86578	-2.63663	-1.92749	-2.13109	-2.2711	-2.34237	-2.22723	2.71955	-2.31642	-1.97344	-2.93243	-2.21519	-2.43254	-2.93657	-2.7747	-2.86006	-3.04171	-2.46047	-2.49911	-2.98045	-1.79277	-2.15912	-2.24011	-1.75765	3.13195	-3.12731	-2.35796	2.85532	-2.46409	-1.549	-2.78893	3.03848	-2.4102	2.90469	-2.1389	-2.35531	-1.98117	-2.2295	-2.82065	-2.14779	-1.83114	-2.47048	-2.62484	-2.29639	-2.65578	-2.27802
6	0.852345	1.26793	-0.549847	-0.66022	1.32003	0.262474	-0.0722896	1.15722	0.240782	-0.654114	1.60625	0.443249	-2.87531	1.9016	1.21539	2.27023	1.31459	-0.0376877	0.872553	0.503025	0.616455	-1.79172	0.157535	1.04248	-1.02677	0.563998	1.78945	0.24154	-0.541979	-0.769767	1.06294	-0.351083	-0.295086	-0.324389	-0.287245	-2.86744	1.22435	0.161533	2.39471	1.50599	-0.0815522	0.401087	1.04148	1.71935	-0.180183	1.2288	1.48695	0.147699	-1.00727
7	-0.064547	-0.320427	-1.08025	-0.314224	0.043009	-0.0519665	0.307621	-0.036957	0.0663691	-0.189379	-1.8788	-0.253429	-0.326914	-0.326056	0.213983	0.287436	-0.380183	-0.180735	-0.022557	0.0233497	0.149785	-0.199876	-0.50089	-0.394334	0.313199	0.056055	-0.924288	-0.0394329	-0.965321	-0.210165	-1.00272	0.215251	-0.356669	-0.125944	-0.0353862	-0.0502378	-1.90015	0.0822668	-0.944938	-0.176952	0.0928699	-0.194053	-2.53398	0.0526651	0.43567	0.121194	0.397778	-0.0378128	0.515203
8	-1.56615	-0.943615	-1.52353	-0.404156	-0.46842	-0.770193	-0.855941	-1.15935	-0.588068	3.11182	-1.23212	-0.278769	-0.219494	-0.944881	-1.30552	-1.902	-1.26685	-0.288854	-0.414399	-0.336282	-0.548618	-0.866037	-1.60463	-0.486817	-0.558069	-0.818548	-1.30093	-0.413952	-0.996243	-0.389954	-0.945858	-0.447171	-0.499719	-0.486684	-0.804989	-0.673808	-0.851262	-0.526868	-0.729161	-0.638955	-0.380045	-0.445736	-0.368439	-0.91141	-0.508121	-0.766852	-0.444445	-0.62353	-0.385055
9	2.62974	-2.50864	1.92381	-0.33035	-2.48487	-0.809934	0.52963	-2.73571	1.18551	1.35609	-2.45597	-1.72202	1.29739	-2.26121	2.80789	-2.88245	-2.90704	1.90339	1.6121	0.0516899	2.63828	1.31598	-1.65043	-1.71	-0.554075	2.34606	2.98953	-1.39016	-0.317217	-0.85748	-1.88344	-0.679612	2.02984	1.27227	1.84544	-0.943659	-2.20111	1.91775	-2.16367	-2.0762	1.47043	-1.46561	-2.47559	-1.84511	1.05244	2.55146	0.974628	-2.08066	0.740615
10	2.72927	1.99013	2.66219	0.241093	-0.55766	-1.21206	0.189469	-2.96013	-2.87382	1.83214	2.90589	-2.06231	-1.27239	-1.82257	0.404169	-1.0978	2.33653	0.36608	0.245849	-2.76199	0.620774	-0.335873	2.09092	2.40587	-0.157812	1.65341	1.64017	-2.21318	0.373125	0.0734215	-0.975306	-1.77406	-0.283505	-0.34154	0.21353	0.310158	-1.28101	-2.10378	-2.41109	-1.59067	-0.0477158	-0.185021	-2.1707	-1.90681	-0.692922	-0.946207	-0.163247	-0.450025	-0.179453
11	-0.343152	-0.255761	-0.33843	-0.364566	-0.423112	-0.385864	-0.437856	-0.419738	-0.432348	-0.626582	-0.401172	-0.462651	-0.565166	-0.735355	-0.511183	-0.680257	-0.251108	-0.405706	-0.375308	-0.444955	-0.50955	-0.527822	-0.339097	-0.361638	-0.253131	-0.526206	-0.404393	-0.286786	-0.319432	-0.31827	-0.346059	-0.453489	-0.436124	-0.337462	-0.44743	-0.38074	-0.459589	-0.529311	-0.468975	-0.442968	-0.438641	-0.340213	-0.478797	-0.573878	-0.344687	-0.476601	-0.414685	-0.591515	-0.476173
12	1.00697	1.30173	0.872828	0.685125	0.840501	0.130047	0.258663	0.65065	1.07538	0.681558	0.959812	0.721518	0.584362	0.980184	0.475238	0.531849	0.957866	0.58635	0.929632	0.865488	1.21106	0.471577	0.973528	0.870121	-0.255961	0.372964	0.940886	1.0184	0.568658	0.640906	1.27685	0.985731	0.642208	0.587305	1.18331	0.724746	1.17578	0.810307	0.830658	0.956146	0.56348	0.798231	1.42277	0.982983	0.315568	0.959396	0.275855	0.650851	0.533083
13	0.187595	-1.0531	0.101288	0.317657	0.0617811	0.0487662	0.368203	-1.69178	0.854291	-0.224856	-0.087925	-0.741698	-0.0822127	-0.650498	1.42283	-0.475769	-0.931521	0.0487482	0.277651	0.17808	0.103628	1.04095	-0.245774	-0.785452	0.846502	-0.428606	-0.21519	-1.07631	0.0785402	0.27033	-0.137923	-0.718894	0.196992	0.24336	0.100314	0.229985	0.231277	-0.87925	-0.262477	-0.905951	0.196962	0.171131	0.0506173	-0.501759	0.111071	-0.0406867	0.733461	-0.0259184	0.691085
14	-0.549844	-0.399646	-0.676803	-0.723854	0.169513	-0.0891758	-0.783699	0.191705	2.21662	-2.98465	-0.396934	-1.03426	0.234919	-0.281503	-1.02555	0.0496512	-0.520208	-0.562881	0.130567	0.38721	-0.311972	-2.76877	-0.593669	-0.851364	-0.953436	-0.619118	0.0150085	-0.402098	-0.706113	-0.646316	-0.701592	-0.579474	-0.389896	-0.134213	-0.676861	-0.240946	-0.04011	-0.0172669	-0.0218759	-0.175566	-0.135165	-0.169419	0.156433	0.106886	-0.0267227	0.0116566	0.597572	-0.0184712	-0.126831
15	2.36046	-3.07333	0.489111	3.06717	-2.73788	2.35591	2.12871	1.3514	1.39238	2.37819	2.6128	-2.60803	3.11532	2.12045	1.32543	1.78962	3.01273	2.69426	2.19018	2.31153	2.22967	1.32407	-2.18723	2.44085	1.29304	2.37231	2.54522	-3.02493	2.8352	2.95601	2.49613	-3.04667	2.67993	2.01571	2.99918	2.54597	2.64608	2.73667	3.07755	2.50167	2.09911	2.33506	2.8015	1.8422	2.29447	2.31641	2.85385	2.19571	1.94461
16	3.03494	-2.59049	0.792245	0.00331606	2.28256	0.384416	1.8911	1.10754	-0.560543	1.54826	-3.08305	-0.142827	1.11405	0.811571	0.0674887	0.990133	-2.89448	-0.136301	2.06257	1.44044	1.84136	-0.122347	1.21758	-0.0604396	-0.677882	0.668643	-1.15022	-0.267953	-0.261241	-0.122223	2.65017	-0.542935	1.80641	-1.10557	3.01154	2.07744	2.89172	-3.09234	1.63228	-1.6485	1.36028	0.519135	0.750547	1.03384	1.3941	0.979593	2.11295	1.56962	0.000541882
17	-2.77553	1.73454	-2.35695	-2.22572	-1.07372	-2.66002	-0.723235	-1.90744	-0.85346	-1.30868	-1.97357	2.10097	2.31788	-1.2102	-1.35094	-1.54776	-2.97884	-1.1901	-1.95072	-1.70928	-1.31712	-1.06422	3.13255	-2.13147	-0.822824	-1.43572	-1.85368	1.82907	-1.50828	-1.00857	-2.54802	-2.05889	-1.90684	-2.57549	-1.89561	-1.93682	-1.59736	-0.523414	-1.34845	1.20791	-1.76967	-2.02097	-1.77	-1.77252	-1.7154	-1.79838	-0.810759	-2.05393	-0.724101
18	0.441818	-1.33833	1.17298	0.411909	0.123068	0.188335	-0.276333	-0.0295752	2.97079	0.159221	3.09856	1.21989	-3.04691	-1.2295	-1.07634	0.494932	0.258485	2.53914	0.338093	0.00535478	-0.178133	0.171387	-0.883086	1.6019	2.49324	-0.00189993	3.03994	-1.64406	2.81434	0.0312566	2.1038	-0.297351	1.26759	2.19145	-0.0216444	2.01375	-2.84264	1.45902	-2.86522	2.30949	0.0838061	0.421908	-2.75205	2.442	0.104047	-0.183512	-0.415155	-0.228999	2.5836
19	1.74014	-0.940206	1.29288	-0.369397	-1.22787	-0.111867	-1.59879	1.38651	2.38581	1.40381	1.96113	1.39061	2.12337	-2.56581	2.14117	1.03576	0.312187	1.08632	1.27746	1.3348	-1.91979	2.33408	1.33241	-0.269067	2.32417	1.98421	1.91002	1.3925	1.42195	1.22671	2.23107	1.3567	1.63648	0.0435645	1.36368	-0.0293014	2.33926	0.68986	2.17915	1.35193	-0.396146	-0.012663	2.28545	1.61767	-0.547541	1.1666	1.39463	0.876063	2.65582
20	1.98189	1.90133	0.681518	-2.79089	2.18055	-2.05022	0.9825	-2.50278	-2.25143	-1.35999	2.1863	2.2972	2.80509	2.67006	-2.57383	-2.31046	1.96216	-2.82403	2.1693	1.65116	-2.62116	-1.72652	1.63475	0.300223	0.386386	-2.12307	2.73285	1.88673	0.917824	-0.614399	2.57162	1.84211	1.25339	1.13698	1.2009	0.663066	2.86063	1.81882	-2.93146	0.792104	2.07497	2.89316	2.77319	1.86508	2.9369	-2.44389	2.51285	0.922448	2.5066
Spindles
	electrode
Particpant	'Fp1'	'Fp2'	'F3'	'F4'	'C3'	'C4'	'P3'	'P4'	'O1'	'O2'	'F7'	'F8'	'T7'	'T8'	'P7'	'P8'	'Fpz'	'Fz'	'Cz'	'CPz'	'Pz'	'Oz'	'AF3'	'AF4'	'PO3'	'PO4'	'AF7'	'AF8'	'F1'	'F2'	'F5'	'F6'	'FC1'	'FC2'	'FC3'	'FC4'	'FC5'	'FC6'	'FT7'	'FT8'	'C1'	'C2'	'C5'	'C6'	'CP1'	'CP2'	'CP3'	'CP4'	'CP5'
1	-0.601	-0.373649	2.93278	1.42063	1.43507	0.872364	1.8729	1.88308	2.8294	1.86464	-0.778283	-1.68956	-0.943427	1.82289	-2.75032	1.9799	-0.350577	1.54139	1.03011	1.36794	-1.27095	2.51311	2.56605	1.41833	-1.87045	1.78848	1.94984	1.68848	1.73715	1.42124	2.84941	-0.263688	1.04346	0.67342	1.45079	1.63804	1.25101	1.64624	0.516007	0.753925	1.48151	-2.33039	1.43904	1.79126	1.56484	-1.67037	1.71899	1.41568	2.025
2	0.587809	-2.21929	-2.64473	-2.06654	2.15487	-2.86901	1.56598	2.84199	3.01648	-2.91532	2.5294	-2.84906	0.880597	1.85608	-2.78319	-0.460599	-1.71893	-2.78437	3.08101	2.14796	2.397	-3.08095	2.20731	-1.82507	2.65861	2.84597	0.62505	-2.79165	-1.78696	-1.9912	2.364	-1.68738	-2.74657	-1.92813	-2.92065	-2.17758	-2.65597	-2.25786	2.12395	-2.58816	2.21471	-3.02218	1.9469	-2.87676	2.17267	3.05323	1.98884	2.9754	0.849171
3	0.696823	-0.408126	-0.227642	1.06117	-1.6507	-2.00888	1.30364	1.46055	1.35654	0.0410839	0.29439	-1.70223	-1.78096	-1.27875	-2.15225	-1.61218	1.00977	1.08983	1.31294	1.44296	1.03975	0.0541465	1.2095	-1.45463	1.1921	1.09874	-1.3852	-1.1778	1.01227	1.26719	1.06502	0.857507	0.994685	1.07492	0.900902	-1.99879	-1.38314	0.792988	0.510153	-1.16403	0.902229	0.957264	-0.668305	-1.64623	1.10398	1.14286	0.482459	-1.39977	1.2134
4	2.02388	-2.24729	-2.89828	-2.31392	-2.8526	-2.98129	1.87915	1.4929	-2.74344	-2.72408	1.85887	-2.68823	0.277334	2.94295	-1.30435	-2.58945	2.42778	-2.98062	-2.61737	2.39571	2.76704	-2.76	-3.00886	-2.6577	1.27751	2.92735	2.09112	-2.53175	2.60569	-2.60354	1.32279	-2.4038	-2.80603	-2.85535	2.14765	-2.15012	1.27429	-3.0996	1.66871	2.85664	2.52118	-2.95605	2.60594	-2.33739	2.38553	1.998	-3.02629	2.03162	2.28569
5	0.271373	0.915581	0.578042	0.513606	-1.14051	-2.54733	-0.244458	-1.09106	-1.05438	-0.551514	-2.09506	1.01658	-1.22905	0.522703	-1.45979	-0.846672	0.523027	0.375624	-0.794047	0.503105	0.540593	-0.84611	0.773119	-2.45877	-1.10432	-0.626192	-1.8079	0.639352	0.558649	0.362785	0.584351	0.752061	0.390558	0.552794	-1.61963	0.725164	-1.75441	1.03089	-1.33007	0.961374	-1.7651	1.79032	-1.40254	2.15509	-1.20037	-2.72798	-2.62316	-2.74528	-1.68073
6	1.43445	2.32853	1.55829	1.71559	0.828675	1.86346	1.20546	1.69341	1.77253	2.43786	1.78802	1.58011	2.80318	1.07944	2.13449	2.34066	2.40713	1.39063	1.54923	1.52985	1.69147	2.09094	2.55179	2.10279	2.7971	2.51066	0.669965	1.91096	1.79557	1.76821	1.49728	1.95646	1.35482	1.64982	0.690084	1.56844	-0.287449	1.62	2.93748	1.46971	1.38742	1.74112	1.21315	1.81254	1.10233	1.69277	1.10707	1.77823	1.6743
7	1.45359	0.445526	1.68693	-0.288583	1.07139	0.188227	0.171124	-3.0477	2.91675	-0.480778	0.558712	0.241633	0.582282	0.409083	2.19379	-0.0232048	2.76603	1.50219	1.06233	0.44267	0.109194	3.07886	1.87954	0.13016	0.0747074	-0.244689	-2.73428	0.286854	2.01873	0.00420809	1.5905	-0.314765	1.45798	0.21661	1.15442	0.152381	0.591207	0.0605094	0.79173	0.56376	2.83308	0.482892	0.586233	0.0574733	0.0598829	0.945656	1.08421	-0.0469206	0.553627
8	-0.356924	1.39283	-0.835951	1.03939	-0.621705	0.413983	0.327069	-0.780131	-1.70244	-1.5931	2.57591	1.23285	-1.58149	-0.713135	-0.125368	-1.075	1.35534	-0.533113	-0.506365	-0.552333	-0.1609	-1.86388	-0.487457	1.11248	-1.58981	-1.51806	-0.365697	1.143	-0.538878	-0.437214	2.45243	0.985346	-0.513277	-0.359302	-0.581135	0.742359	2.17857	1.189	1.28041	0.883922	-0.478863	-0.656608	-0.966352	0.260046	-0.285979	-0.719757	-0.580877	0.412409	-0.375434
9	0.682802	0.906236	1.28351	-0.740824	1.33593	-0.297261	1.51196	0.945385	-0.563269	1.6482	2.5423	2.80001	1.1633	1.62836	2.0967	0.975015	1.57983	0.536048	1.61463	0.809053	0.934446	0.162191	1.07453	0.589603	0.583575	0.877616	2.22831	-0.359485	0.899233	0.239581	2.15482	-0.149013	0.609869	0.383007	1.33006	-0.305894	1.09615	0.577179	1.3513	1.61601	1.26691	1.04478	1.73344	0.745834	0.508854	1.92711	1.04192	0.800227	1.2555
10	1.88697	1.51661	1.76205	1.97807	1.09983	1.1909	1.01441	0.906045	0.987068	0.569749	2.14253	2.08551	1.69086	1.9081	1.29718	1.25916	1.80365	1.59618	1.2413	1.11151	0.92494	1.32473	1.76753	1.95411	1.0854	0.488406	1.93777	1.55191	1.6751	1.67112	1.92391	1.4936	1.71435	1.62374	1.38782	1.99864	1.38707	1.60464	1.82711	2.53445	1.30302	1.44227	1.43597	1.78683	1.20175	1.16094	1.1618	1.17679	1.03663
11	0.229176	0.289065	0.158277	0.28645	-0.159516	-0.0362967	0.39604	0.549858	0.538934	0.47199	-0.282246	0.0984747	-0.0284535	0.330405	0.805783	0.377935	0.148173	-0.231141	-0.126189	0.23081	0.381009	0.382179	0.183351	0.459959	0.661259	0.367282	-0.0645901	0.198351	0.247457	0.303109	0.0675961	0.183126	-0.464768	0.052368	-0.149531	0.418245	0.310664	0.118807	-0.10868	0.156109	-0.513067	-0.00287451	0.240773	0.0984366	0.321714	0.656714	0.0815712	0.929295	0.204525
12	0.963015	0.813285	1.28964	1.44884	1.13523	-0.499252	0.402245	0.559147	1.06972	-1.93097	0.591342	1.74221	1.1539	1.81005	-0.214255	-2.05654	1.05652	-1.39747	1.42644	0.970083	0.645345	0.28524	0.893593	1.5025	0.412147	-1.77994	0.454335	1.6793	1.28089	-1.02388	0.671967	1.84522	-1.12759	0.2781	1.57535	-0.788711	1.49492	-0.741125	1.04044	1.79619	1.445	-1.57542	0.729324	2.16678	0.202747	-1.41174	0.413872	1.00619	0.416218
13	1.46843	1.23283	1.35654	1.75998	1.45845	1.20753	1.5157	1.74448	1.62592	1.74821	1.62148	0.919119	1.84371	1.05641	1.71227	1.08297	1.39223	1.47206	1.37327	1.24723	0.992959	1.92575	1.32686	1.11506	1.51007	1.84533	1.56476	1.44247	1.83668	1.747	1.59766	0.932359	1.18521	-1.61328	1.69316	1.68123	1.6469	0.695735	1.67081	0.828099	-2.36693	-1.84812	1.94723	0.684094	1.15212	-1.7747	1.55827	1.40776	1.61653
14	1.65916	1.43306	-0.242731	-0.18057	0.00410896	-2.78171	0.549917	-2.75635	0.880888	-2.36207	-1.14309	-1.24802	3.05035	3.12944	-2.19732	-2.73053	0.711063	0.0448259	-0.664459	-0.558323	-2.901	-1.91239	0.345198	-0.476811	-2.37302	-2.74512	1.44966	1.63658	0.129394	-2.78651	1.6181	-0.10716	-0.175953	0.109539	0.0744775	-2.47091	2.34995	-2.49797	2.73766	-0.646302	-0.113775	-0.181393	2.71401	-2.33623	-0.466887	-3.02854	-0.457553	-2.86622	-2.05305
15	2.25476	1.58064	1.44061	1.76411	1.6012	1.71582	1.66935	1.29525	1.63392	1.66391	2.22956	1.99219	1.22057	1.07484	1.65995	0.868612	1.54227	1.49493	1.73983	1.60354	1.5021	1.19917	1.90172	1.62391	1.8263	1.62419	2.49172	1.93186	1.17471	1.82827	0.0570483	1.93686	0.898711	1.8016	1.34926	1.78983	1.30932	1.69344	1.2942	1.64425	1.57288	1.99928	1.39824	1.3741	1.54106	1.58223	1.44246	1.25169	1.68822
16	-2.09061	0.741336	-1.84062	-1.39393	-1.64538	-0.745146	-0.584041	-2.54672	2.02572	-2.70338	-1.98881	-0.318683	-0.258637	-0.294121	-2.85847	-0.0527689	0.948032	1.87542	-1.03665	-0.314127	-0.602983	-3.06515	-1.56082	0.745098	1.89651	-2.99342	-2.15885	-0.55399	-1.45878	-1.02701	-1.79457	-0.257731	-1.39137	2.29996	-1.55766	-1.12107	-1.28147	-0.438523	-1.56717	0.264406	-0.648747	-0.691655	-1.27099	0.0649072	-0.441843	2.66896	-0.969141	-2.65264	1.92884
17	-0.79953	0.489252	0.303673	0.303775	0.605092	0.449152	1.04999	0.863427	-0.578002	0.705176	1.02183	0.433244	-1.2861	0.603643	1.0747	0.828931	-1.17874	0.320094	0.518961	0.49682	-2.55304	0.942421	1.00166	0.621636	0.869518	0.721546	-0.111328	0.246086	0.227986	0.198101	-0.421793	0.267063	0.47422	0.32275	0.33415	-0.0529057	-0.235703	0.389154	0.905584	0.430774	0.441068	0.519613	0.00105982	1.09643	0.144134	0.491021	0.561681	0.694281	0.674673
18	-0.311437	-0.726414	0.328587	0.408262	0.307299	1.24746	0.147961	0.420565	1.81891	-1.0424	1.57147	-0.711606	2.87865	-1.43492	-0.866619	-1.5703	-0.496904	-0.0325031	0.964324	0.767476	-0.0115468	-1.61148	0.247617	-0.428919	-0.482892	-1.46351	2.61287	-0.552718	0.37303	-0.241231	-0.0616644	-0.460494	0.425063	1.22837	0.234636	1.82701	0.542111	-2.51069	2.39978	-2.62257	0.547557	1.03388	0.219725	-2.31268	0.288257	0.757917	0.170587	-0.442756	0.219691
19	1.16363	1.39307	1.86896	1.71144	1.32796	1.2701	1.09761	1.63694	1.37263	1.68223	1.70199	1.61308	1.57737	1.28523	1.13882	-2.44095	1.40025	1.39415	1.3802	1.72094	1.92735	1.64745	1.06529	-2.72363	1.48811	2.00435	1.87472	1.93594	1.74576	1.93268	2.12526	1.63097	1.90736	1.56502	1.51327	1.77039	1.6385	1.79624	1.94206	1.77047	1.63957	1.35335	1.28246	1.45597	1.36989	1.49196	1.05554	1.42883	1.04333
20	3.07134	1.49874	3.10495	1.96634	2.85678	2.20364	-2.97502	-3.1264	-2.3147	-2.67936	2.97752	1.99691	2.41956	2.64013	-2.49484	2.76921	3.04458	3.00193	2.44042	2.84008	-2.88488	-3.03706	2.81216	2.58423	-3.05196	2.23943	-3.03567	1.42409	-3.08766	2.05108	2.95072	1.46139	2.9555	2.48107	2.92913	2.12577	2.91427	2.08648	2.23116	1.93051	2.43749	1.67115	2.74364	2.36663	3.0064	-2.74184	-3.12389	-2.8389	3.1083
Sign. Channels:	'Fp2'	'F3'	'F4'	'C3'	'C4'	'P3'	'P4'	'O1'	'F7'	'F8'	'T8'	'P7'	'Fz'	'Oz'	'AF3'	'AF4'	'PO3'	'PO4'	'AF7'	'AF8'	'F1'	'F2'	'F6'	'FC2'	'FC4'	'FC5'	'FT7'	'FT8'	'C1'	'C2'	'C5'	'C6'	'CP1'	'CP2'	'CP4'	'CP6'	'P6'
[truncated: 5 more columns]

## Sheet: Supp. Fig.3
Supplementary Fig.3
ERP of slow spindles at electrode Fz
	time
Particpant	-1.25	-1.245	-1.24	-1.235	-1.23	-1.225	-1.22	-1.215	-1.21	-1.205	-1.2	-1.195	-1.19	-1.185	-1.18	-1.175	-1.17	-1.165	-1.16	-1.155	-1.15	-1.145	-1.14	-1.135	-1.13	-1.125	-1.12	-1.115	-1.11	-1.105	-1.1	-1.095	-1.09	-1.085	-1.08	-1.075	-1.07	-1.065	-1.06	-1.055	-1.05	-1.045	-1.04	-1.035	-1.03	-1.025	-1.02	-1.015	-1.01
1	1.44575	1.51219	1.54473	1.53375	1.49698	1.46314	1.44932	1.44723	1.42379	1.33376	1.13928	0.829413	0.431874	0.0100202	-0.356992	-0.604837	-0.711574	-0.707037	-0.657892	-0.635628	-0.683255	-0.796596	-0.930378	-1.0289	-1.06639	-1.07161	-1.11633	-1.26994	-1.54761	-1.88763	-2.17659	-2.30844	-2.23931	-2.00395	-1.68801	-1.37869	-1.12386	-0.917978	-0.717456	-0.475604	-0.177337	0.148748	0.451014	0.694294	0.888231	1.08196	1.32883	1.64769	2.0085
2	3.83315	3.17972	2.65015	2.30659	2.12978	2.05066	2.00607	1.98057	2.01149	2.15855	2.4565	2.87783	3.32916	3.6861	3.84701	3.77538	3.50972	3.13937	2.76065	2.43656	2.18047	1.96873	1.76743	1.55258	1.31431	1.05002	0.75616	0.424187	0.0417043	-0.403079	-0.915821	-1.48994	-2.10017	-2.70046	-3.23363	-3.65243	-3.93825	-4.10177	-4.16452	-4.13696	-4.01199	-3.78028	-3.4569	-3.09778	-2.78986	-2.61866	-2.63532	-2.84437	-3.21343
3	7.70064	5.93789	4.73213	4.27893	4.29426	4.26716	3.83351	2.97402	1.93995	1.0433	0.487821	0.304177	0.370088	0.488676	0.489913	0.303254	-0.0248023	-0.354246	-0.506926	-0.355825	0.0919307	0.692967	1.26029	1.67058	1.90425	2.01324	2.05713	2.04516	1.92265	1.62734	1.17494	0.682946	0.297179	0.0883017	0.0033965	-0.106119	-0.405789	-0.984207	-1.79651	-2.69435	-3.52159	-4.18899	-4.67673	-4.9994	-5.18279	-5.25443	-5.23823	-5.16529	-5.09637
4	-48.2969	-14.8716	7.28023	13.6088	8.17568	-0.417217	-5.14667	-4.07391	0.370136	4.50677	6.15821	5.48586	4.04945	3.23281	3.30691	3.6492	3.57254	2.8673	1.7671	0.671432	-0.0871355	-0.401274	-0.40857	-0.297048	-0.0917148	0.304406	0.906548	1.59387	2.22519	2.69597	2.91304	2.84445	2.58864	2.27907	1.92313	1.4346	0.806075	0.140933	-0.465086	-0.962213	-1.29217	-1.42353	-1.43729	-1.46236	-1.5273	-1.57312	-1.58557	-1.59357	-1.55391
5	10.401	6.49334	3.67016	2.42581	2.44919	2.96822	3.31025	3.23957	2.90689	2.58762	2.46273	2.5443	2.71704	2.83899	2.83209	2.69836	2.47205	2.18539	1.87935	1.60919	1.41406	1.29171	1.20904	1.11969	0.968057	0.703448	0.30727	-0.205953	-0.8173	-1.51011	-2.23989	-2.92211	-3.46749	-3.822	-3.97509	-3.95563	-3.82947	-3.67637	-3.55032	-3.4689	-3.43887	-3.46637	-3.53318	-3.58759	-3.57561	-3.47134	-3.2743	-2.99792	-2.66801
6	0.718597	0.712812	0.756529	0.860622	0.98725	1.08497	1.13383	1.15911	1.20527	1.30009	1.44085	1.60597	1.77426	1.93597	2.08972	2.22838	2.32685	2.34613	2.25349	2.04177	1.73459	1.37899	1.03109	0.737042	0.515596	0.355729	0.232735	0.128682	0.0411564	-0.0221795	-0.0570222	-0.0771135	-0.12038	-0.236284	-0.458079	-0.779915	-1.15518	-1.51437	-1.79143	-1.94938	-1.99587	-1.9788	-1.96351	-2.00666	-2.13904	-2.35833	-2.63082	-2.9064	-3.14419
7	-5.57453	-4.97225	-4.70417	-4.81459	-4.98586	-4.76053	-3.88768	-2.53829	-1.22971	-0.502711	-0.568121	-1.16516	-1.72989	-1.75757	-1.11452	-0.104364	0.728894	0.913917	0.29236	-0.92391	-2.27245	-3.2528	-3.53039	-3.05181	-2.03188	-0.824616	0.254291	1.05447	1.59498	1.95743	2.16524	2.15765	1.88079	1.40298	0.927377	0.668232	0.697889	0.91676	1.18772	1.50872	2.04399	2.96034	4.20497	5.4307	6.15628	6.05255	5.14154	3.76823	2.38098
8	-4.29133	-4.73466	-4.97896	-4.91147	-4.54804	-4.01308	-3.4742	-3.06835	-2.85194	-2.79009	-2.78186	-2.70614	-2.46753	-2.02557	-1.40206	-0.671208	0.0594497	0.673016	1.06982	1.19167	1.036	0.653759	0.132286	-0.428491	-0.936605	-1.32067	-1.53512	-1.5588	-1.3869	-1.02132	-0.471164	0.229581	0.998889	1.70441	2.19985	2.38895	2.27983	1.99207	1.7056	1.57848	1.68289	1.99675	2.44866	2.97504	3.54288	4.12383	4.64972	5.00044	5.05247
9	-3.13742	-2.14045	-1.39478	-1.00243	-0.881946	-0.859514	-0.802628	-0.698163	-0.637172	-0.733329	-1.03182	-1.46349	-1.8722	-2.09815	-2.06332	-1.80609	-1.44733	-1.11093	-0.847076	-0.607892	-0.294039	0.160209	0.726578	1.28884	1.70574	1.88717	1.84107	1.6687	1.51244	1.4857	1.62403	1.87837	2.14392	2.30574	2.28487	2.06941	1.71688	1.32642	0.995089	0.77673	0.659192	0.573388	0.436709	0.207821	-0.0863294	-0.372104	-0.581723	-0.698121	-0.763417
10	3.76037	3.46546	2.99661	2.29393	1.46182	0.71538	0.263479	0.204881	0.498135	1.01036	1.59909	2.17059	2.68732	3.13714	3.49893	3.73094	3.78226	3.61193	3.20458	2.58373	1.8222	1.03718	0.357633	-0.128185	-0.414475	-0.578195	-0.732878	-0.96383	-1.28727	-1.65919	-2.02264	-2.35462	-2.67818	-3.03536	-3.4446	-3.87322	-4.24173	-4.45456	-4.43617	-4.15222	-3.61191	-2.86307	-1.9897	-1.10751	-0.346062	0.183839	0.424374	0.388477	0.151713
11	2.5823	2.82163	3.01244	3.10499	3.05701	2.85092	2.50979	2.09826	1.70245	1.39673	1.21553	1.14625	1.14541	1.16514	1.17301	1.15602	1.11292	1.04532	0.954456	0.842225	0.711448	0.563274	0.395893	0.209696	0.0173987	-0.151443	-0.262921	-0.30651	-0.317964	-0.372539	-0.54324	-0.849252	-1.2335	-1.5899	-1.8242	-1.90809	-1.89226	-1.87274	-1.93269	-2.09342	-2.30108	-2.45571	-2.46699	-2.30595	-2.02323	-1.72268	-1.50586	-1.42172	-1.45238
12	6.28402	5.89052	5.48558	5.07311	4.66083	4.23488	3.74647	3.13359	2.36894	1.49678	0.62427	-0.132023	-0.705419	-1.09909	-1.35367	-1.49339	-1.49842	-1.32762	-0.972032	-0.493057	-0.011076	0.350931	0.52979	0.547611	0.484897	0.423123	0.398628	0.398547	0.395862	0.389836	0.414716	0.507122	0.65879	0.795739	0.805158	0.594048	0.139771	-0.499698	-1.21772	-1.90777	-2.49906	-2.9652	-3.31226	-3.56021	-3.72757	-3.82186	-3.83831	-3.77125	-3.63819
13	2.01747	2.06563	2.04775	1.92559	1.70527	1.4286	1.15001	0.915989	0.757586	0.692961	0.73076	0.868314	1.0856	1.34113	1.57751	1.73903	1.79241	1.73664	1.59632	1.4069	1.2023	1.008	0.837345	0.690997	0.560712	0.435746	0.307972	0.17353	0.0312487	-0.120218	-0.283057	-0.456908	-0.635562	-0.810498	-0.980353	-1.15594	-1.35294	-1.57718	-1.81506	-2.03657	-2.20853	-2.31001	-2.34094	-2.3188	-2.26576	-2.19535	-2.10663	-1.98791	-1.82768
14	0.804981	0.804703	0.974284	1.38997	1.97872	2.54853	2.88983	2.8895	2.58975	2.16096	1.80768	1.66181	1.72559	1.89823	2.059	2.1377	2.12456	2.03379	1.86965	1.62559	1.31095	0.977128	0.71334	0.603747	0.675253	0.882098	1.13986	1.37271	1.53391	1.59875	1.5556	1.40694	1.17098	0.872603	0.523683	0.10476	-0.430692	-1.11664	-1.92053	-2.72447	-3.37204	-3.75493	-3.87816	-3.85891	-3.86145	-4.00978	-4.33159	-4.76267	-5.19469
15	1.92025	2.59614	3.14795	3.49002	3.59356	3.4767	3.18199	2.76111	2.27361	1.78978	1.38322	1.11003	0.986676	0.982363	1.03164	1.05991	1.0091	0.854307	0.6069	0.303755	-0.0132429	-0.317456	-0.60568	-0.889553	-1.17839	-1.46951	-1.75558	-2.04063	-2.34423	-2.68105	-3.0268	-3.30019	-3.38423	-3.18231	-2.67651	-1.95035	-1.16065	-0.475426	-0.0131215	0.187489	0.15935	-0.0249718	-0.286659	-0.558505	-0.785937	-0.923084	-0.936631	-0.818914	-0.600221
16	2.94237	2.5051	2.39376	2.74994	3.46563	4.26493	4.86795	5.12929	5.07791	4.8557	4.61157	4.42333	4.28859	4.17301	4.06598	3.99654	4.00026	4.06796	4.12016	4.02783	3.66363	2.94725	1.86331	0.461024	-1.14165	-2.74668	-4.0861	-4.88556	-4.97491	-4.38741	-3.37201	-2.29014	-1.45191	-0.997347	-0.895706	-1.04357	-1.37151	-1.87733	-2.57447	-3.41223	-4.24083	-4.85652	-5.1018	-4.95394	-4.54066	-4.07211	-3.73648	-3.628	-3.74663
17	-3.58644	-1.04002	0.813553	1.68515	1.80654	1.68668	1.74042	2.07182	2.51446	2.82307	2.84903	2.60278	2.20321	1.77598	1.37968	1.00393	0.618878	0.221043	-0.154912	-0.450898	-0.610407	-0.603106	-0.435838	-0.143288	0.227081	0.619032	0.969757	1.22828	1.37913	1.44249	1.44865	1.41485	1.34275	1.22839	1.0727	0.886565	0.683913	0.462466	0.192175	-0.169755	-0.64915	-1.23857	-1.90049	-2.57601	-3.19662	-3.70581	-4.07988	-4.3271	-4.46864
18	0.430463	1.01062	1.40544	1.49684	1.26296	0.761623	0.0892967	-0.653413	-1.37364	-1.98425	-2.40872	-2.60233	-2.57574	-2.39565	-2.1523	-1.91373	-1.70055	-1.49917	-1.2984	-1.11607	-0.993297	-0.963617	-1.02497	-1.13695	-1.24264	-1.29571	-1.27393	-1.17536	-1.00705	-0.778737	-0.505536	-0.213638	0.0600505	0.277752	0.415794	0.477068	0.495184	0.527117	0.633297	0.849473	1.16398	1.51849	1.8392	2.08147	2.25487	2.40643	2.57386	2.74689	2.8694
19	2.34874	2.15086	2.02771	2.02236	2.13183	2.31458	2.5139	2.68327	2.80058	2.86537	2.88252	2.84305	2.7148	2.45242	2.02535	1.44927	0.798971	0.189678	-0.265244	-0.495274	-0.489219	-0.283125	0.0647207	0.491643	0.933763	1.32327	1.59344	1.69506	1.61366	1.37262	1.01704	0.588465	0.108088	-0.420388	-0.991969	-1.58111	-2.13751	-2.60101	-2.9261	-3.10031	-3.14631	-3.10822	-3.03179	-2.95034	-2.88383	-2.84922	-2.8721	-2.98786	-3.22806
20	6.02914	5.87318	5.69603	5.48273	5.23271	4.96242	4.69939	4.46765	4.27135	4.08705	3.87142	3.58014	3.18698	2.69325	2.12657	1.53214	0.959564	0.447477	0.0120426	-0.352395	-0.657984	-0.902971	-1.06284	-1.10324	-1.00894	-0.810317	-0.590123	-0.465451	-0.552987	-0.930503	-1.60674	-2.50965	-3.49912	-4.4018	-5.05583	-5.34872	-5.23805	-4.75448	-3.99168	-3.08654	-2.19142	-1.44313	-0.938553	-0.724852	-0.803403	-1.13796	-1.66009	-2.27562	-2.8828
Distribution of slow spindle density
	electrode
Particpant	'Fp1'	'Fp2'	'F3'	'F4'	'C3'	'C4'	'P3'	'P4'	'O1'	'O2'	'F7'	'F8'	'T7'	'T8'	'P7'	'P8'	'Fpz'	'Fz'	'Cz'	'CPz'	'Pz'	'Oz'	'AF3'	'AF4'	'PO3'	'PO4'	'AF7'	'AF8'	'F1'	'F2'	'F5'	'F6'	'FC1'	'FC2'	'FC3'	'FC4'	'FC5'	'FC6'	'FT7'	'FT8'	'C1'	'C2'	'C5'	'C6'	'CP1'	'CP2'	'CP3'	'CP4'	'CP5'
1	2.29559	2.30514	2.09688	2.08874	1.63108	1.54671	1.64197	1.43518	1.58944	1.25471	2.05837	2.11142	1.58758	1.38752	1.54312	1.33633	2.31872	2.04793	1.41558	1.38797	1.39527	1.36631	2.2348	2.32237	1.73274	1.33678	2.27106	2.26023	2.00937	1.87874	2.09508	2.19719	1.69681	1.72	1.81565	1.83608	1.91955	1.81385	1.82384	1.69911	1.52723	1.5018	1.69597	1.63243	1.49187	1.4052	1.63973	1.41743	1.58623
2	1.83577	1.61955	1.66263	1.77389	1.15612	1.18348	1.21729	1.39829	0.991401	1.14574	1.43407	1.42762	1.16217	1.32603	1.31354	1.41119	1.70612	1.69251	1.11319	1.06562	1.31691	1.02788	1.90873	1.91251	1.22641	1.24733	1.65281	1.70556	1.69911	1.7036	1.65029	1.75706	1.45105	1.45891	1.40026	1.37557	1.32281	1.25645	1.42636	0.980161	1.1985	1.16988	1.21604	1.22586	1.13788	1.15612	1.2114	1.29545	1.33122
3	2.37754	2.396	2.32154	1.996	1.42985	1.46462	1.98031	1.73785	1.69354	1.32308	2.38954	2.12062	1.63477	1.69108	1.97415	1.536	2.34031	1.94554	1.22338	1.58523	1.76062	1.47785	2.22769	2.32646	1.76338	1.42338	2.408	2.42585	1.97015	1.95015	2.41508	1.98154	1.64769	1.45877	1.81877	1.73077	1.67108	1.80892	1.91631	1.75538	1.26	1.40092	1.67231	1.57477	1.57877	1.56277	1.83569	1.57969	1.86031
4	1.24052	1.44769	0.903127	1.43814	0.927818	1.34379	1.31126	1.22592	1.19113	1.05137	1.29328	1.25962	1.28314	1.23096	1.18158	1.10075	1.35897	1.50041	1.16072	1.27251	0.887312	1.01266	1.49027	0.699964	1.2293	1.24836	1.10913	1.22312	1.44647	1.52347	1.36176	1.34496	1.49545	1.08101	1.43926	1.38258	1.34491	1.10467	1.20123	1.16419	1.14617	1.22934	1.15518	1.24164	1.18771	1.25845	1.08953	1.20794	1.27025
5	1.40588	1.36132	1.39385	1.34972	1.19752	1.2265	1.21803	1.17681	0.788392	0.828282	1.06292	1.30226	1.18661	1.206	1.01481	1.00766	1.39184	1.35931	1.09211	1.04888	1.18772	0.764551	1.40567	1.39942	1.02572	0.961992	1.42505	1.34215	1.29558	1.32477	1.0395	1.33881	1.33123	1.33457	1.29045	1.31206	1.20086	1.3582	1.2069	1.12087	1.28377	1.09009	1.26772	1.27487	1.19509	1.206	1.06604	1.24366	1.26793
6	3.12662	3.12362	2.41104	2.27207	1.50551	1.78393	1.20867	0.962511	0.78139	0.843314	2.72512	2.48014	1.43234	1.76503	1.17523	0.984995	3.14581	2.56832	1.40162	1.20014	0.989939	0.673142	2.91643	2.77445	0.583022	0.889345	3.14717	2.67909	2.29949	2.33264	2.73278	2.43982	2.31315	2.10325	2.10102	2.10519	2.15752	2.13068	1.96593	2.20985	1.5244	1.73295	1.67927	1.83984	1.35064	1.39008	1.39096	1.43776	1.41945
7	0.759273	0.92173	0.880458	1.04661	1.04661	1.0143	1.26985	1.17966	1.01272	1.14128	0.939796	1.14735	1.00217	1.14432	1.29768	1.04437	0.848809	0.993993	0.991752	1.04806	1.10146	1.01496	0.963136	0.970653	1.06612	1.12625	0.862392	0.975136	0.956412	1.04661	0.92028	1.08419	0.948104	1.00151	0.961687	0.983444	0.90749	1.11201	0.863842	1.18941	0.999268	0.937554	0.995443	1.05412	1.15935	1.00296	1.17214	0.987927	1.17056
8	1.21846	1.49141	0.923436	1.13512	1.24975	0.936782	0.976789	1.1689	0.946776	1.16264	0.909675	1.14138	1.07181	1.05054	1.04598	1.13764	1.40556	1.08301	1.07139	1.08014	1.11513	0.81009	1.17679	1.3393	0.913443	1.06389	1.07928	1.27015	0.966763	1.0076	0.892178	1.13512	0.773404	0.950926	0.969286	0.955109	1.10722	0.963443	1.00929	1.02095	1.0789	0.984707	1.26683	1.10888	1.03097	1.03222	1.1789	1.06472	1.24933
9	1.73743	1.76422	1.63015	1.54997	1.66723	1.46297	1.83267	1.80779	1.60131	1.74202	1.5815	1.56535	1.51922	1.39657	1.46471	1.58356	1.7021	1.57374	1.53635	1.71383	1.94613	1.61653	1.64774	1.60243	1.74963	1.80795	1.66564	1.33651	1.59719	1.54252	1.68894	1.5186	1.44142	1.43144	1.57548	1.44681	1.6319	1.45061	1.65916	1.42573	1.53635	1.54997	1.59878	1.52493	1.79575	1.73712	1.76057	1.64204	1.67216
10	1.75562	1.78669	1.49439	1.43617	1.21014	1.09952	1.11919	0.87186	0.954768	0.847727	1.5787	1.55624	1.03019	1.13444	0.984993	0.933146	1.82412	1.21986	1.11198	1.09506	0.914547	0.819455	1.51964	1.62445	0.954489	0.908734	1.61669	1.72512	1.3011	1.32969	1.61613	1.59534	1.21707	1.15746	1.23232	1.29668	1.30914	1.31332	1.28031	1.3269	1.1655	1.14304	1.08148	1.19657	1.17188	1.0421	1.11808	1.14026	1.0959
11	1.72997	1.73813	1.50415	1.35	1.30385	1.3549	0.937971	0.842285	0.73139	0.736547	1.61757	1.30826	1.18554	1.00561	0.853351	0.877744	1.70783	1.38369	1.22853	1.03592	0.934697	0.790489	1.64497	1.59694	0.774641	0.772006	1.72293	1.49271	1.41249	1.4306	1.60059	1.33077	1.36559	1.36521	1.34233	1.34195	1.33416	1.19371	1.35	1.04183	1.25255	1.28763	1.17233	1.14606	1.13021	1.12129	1.23847	1.06181	1.09765
12	2.20658	2.20658	1.42224	1.87601	1.01081	1.22744	0.920017	0.98954	0.703013	0.719223	1.90815	1.97571	1.13908	1.47452	1.02215	0.860332	2.12862	1.28019	1.02515	0.93632	0.858832	0.709385	1.67972	1.97421	0.765135	0.690083	1.97374	2.21005	1.36845	1.33988	1.67775	1.90422	1.24168	1.27176	1.21704	1.38082	1.43901	1.6161	1.34925	1.55988	0.708822	1.1953	1.15829	1.44641	0.977266	1.1001	0.99207	1.21254	1.04932
13	2.77169	2.6575	2.87817	2.64912	2.14308	1.78802	1.73452	1.16827	1.39171	1.27031	3.04788	2.6033	2.05789	1.5124	1.64613	1.08756	2.6478	2.64328	1.86553	1.84679	1.76871	1.27488	2.73553	2.77174	1.39689	1.2632	2.93303	2.90275	2.68524	2.66913	2.94527	2.72531	2.36182	2.28695	2.61163	2.34053	2.52245	2.32504	2.32307	2.45675	1.96305	1.96884	1.97012	1.65368	1.89006	1.83389	1.88747	1.69182	1.51003
14	1.55854	1.537	1.58045	1.33303	1.3339	1.19845	1.00313	1.10574	0.86519	0.991115	1.47625	1.27016	1.65974	1.4298	1.15322	1.14017	1.55501	1.35828	1.29753	1.23095	1.17373	0.878083	1.53506	1.3929	0.910579	1.02149	1.40913	1.41531	1.48261	1.36499	1.5128	1.35934	1.37841	1.33356	1.39449	1.26803	1.46795	1.25161	1.68518	1.37311	1.23978	1.24596	1.46741	1.32825	1.18238	1.22583	1.35351	1.23554	1.24153
15	1.52311	1.56899	1.67733	1.71095	1.59065	1.56114	1.26497	1.23173	1.08566	1.22762	1.74448	1.66497	1.38566	1.50673	1.32781	1.34457	1.55233	1.40635	1.51948	1.38624	1.25262	1.02292	1.76105	1.59428	1.20683	1.17752	1.86134	1.66526	1.52733	1.62321	1.98672	1.73193	1.45673	1.5235	1.66948	1.69869	1.5735	1.73202	1.36478	1.69438	1.67427	1.48585	1.61143	1.73241	1.3484	1.34016	1.44457	1.36938	1.48232
16	1.46326	1.56228	1.36765	1.34701	0.729847	0.727321	0.8259	0.659919	0.600092	0.556289	1.23833	1.48791	0.613155	0.88172	0.460236	0.604098	1.5311	1.30277	0.946162	0.88024	0.834956	0.566391	1.64126	1.50141	0.539221	0.571877	1.3154	1.39839	1.343	1.29624	1.31731	1.47485	1.16143	1.08097	0.967236	0.909935	0.916467	1.04474	0.724796	1.23685	0.948688	0.810312	0.67002	0.790718	0.873709	0.662444	0.840443	0.67002	0.631268
17	1.4986	1.53127	1.23232	1.35935	1.11598	1.10986	1.38408	0.965274	0.93443	0.985578	1.36898	1.48546	0.993379	1.28439	0.883283	1.04466	1.48624	1.35141	1.13628	1.22087	1.20422	0.914264	1.49678	1.48715	1.05963	0.958247	1.45968	1.46607	1.15125	1.4105	1.32928	1.4511	1.10713	0.983614	0.721626	1.30651	1.17675	1.3479	1.05949	1.34607	1.13277	1.14422	0.975813	1.21827	1.21293	1.18912	1.25094	1.18118	1.16452
18	2.0089	1.89283	1.72317	1.67705	1.12504	1.17412	1.70159	2.30931	2.44908	2.80392	1.73953	1.51937	1.29682	1.52967	1.90468	2.09042	1.94939	1.69411	0.693329	1.11756	1.85038	2.63651	1.85334	1.79312	2.47968	2.73326	1.8556	1.60865	1.62938	1.76632	1.68523	1.54095	1.3184	1.30204	1.38835	1.33998	1.34745	1.36226	1.45238	1.39427	1.11756	1.13618	1.2916	1.33701	1.17341	1.95009	1.23363	1.33772	1.37721
19	2.72357	2.74831	2.56263	2.48283	1.69595	1.60742	1.33612	1.33384	0.794978	0.861171	2.60668	2.78571	1.82468	1.57147	1.27024	1.19803	2.59162	2.08674	1.7	1.42288	1.32511	0.845478	2.69136	2.6604	1.04862	1.12114	2.82602	2.81241	2.20976	2.25184	2.759	2.67692	1.94086	1.76911	2.08622	2.07718	2.18659	2.18046	2.00548	2.47606	1.76152	1.63932	1.84069	1.63963	1.44813	1.51401	1.46174	1.37738	1.59318
20	3.39565	3.12443	3.03229	2.72148	2.08134	1.85711	1.72927	1.30264	1.29321	1.2353	3.27021	2.71482	1.78015	1.71836	1.20385	1.16518	3.11887	2.50242	2.10613	1.54223	1.52021	1.1391	3.12998	2.85487	1.46934	1.25454	3.44227	2.97883	3.02545	2.66357	3.3074	2.79567	2.6138	2.41843	2.73498	2.3361	2.60695	2.33352	2.29743	2.23325	2.00419	1.72391	1.95054	1.58904	1.67969	1.5709	1.85453	1.47192	1.78441
Impact of respiratory phase on emergence of slow spindles
	electrode
Particpant	'Fp1'	'Fp2'	'F3'	'F4'	'C3'	'C4'	'P3'	'P4'	'O1'	'O2'	'F7'	'F8'	'T7'	'T8'	'P7'	'P8'	'Fpz'	'Fz'	'Cz'	'CPz'	'Pz'	'Oz'	'AF3'	'AF4'	'PO3'	'PO4'	'AF7'	'AF8'	'F1'	'F2'	'F5'	'F6'	'FC1'	'FC2'	'FC3'	'FC4'	'FC5'	'FC6'	'FT7'	'FT8'	'C1'	'C2'	'C5'	'C6'	'CP1'	'CP2'	'CP3'	'CP4'	'CP5'
1	0.565345	-0.0912984	-0.71492	-0.937862	-0.458272	-0.394751	-1.74311	-2.28151	-1.65461	-1.29442	-1.11524	2.41311	-0.940705	-1.39265	-2.77822	-1.15448	0.558508	-0.806482	-0.553341	-0.666465	-1.20046	-1.64122	-0.245341	-1.13355	-1.31459	-1.20769	1.44022	-1.24852	-0.444016	-1.2928	-0.28438	2.41584	-0.24121	-1.13652	-0.411927	-2.19973	-0.813095	-2.13283	-0.968353	-1.74554	-0.644781	-0.610872	-0.721166	-1.87552	-0.321383	-1.63	-0.617688	-2.17304	-1.65388
2	0.990542	-2.59029	-1.8231	2.54932	-1.85836	-0.313099	-1.89078	1.98817	-3.02035	1.87428	1.2883	2.88505	-1.15987	0.0500793	-2.27337	1.38521	1.45084	1.34685	2.80907	1.29007	1.0326	2.93781	1.1829	2.58684	-1.97184	2.26151	0.942095	-3.04855	0.592762	2.64132	1.45547	3.07804	-2.65905	2.98141	-1.67844	2.95284	-1.71296	-2.88133	0.541386	-0.775351	2.44396	1.61638	-1.68717	0.7289	1.30867	1.36044	-1.8846	2.33142	-1.51616
3	1.26946	1.6672	1.3817	2.08715	1.50634	0.948739	1.72091	-3.1231	-1.50407	-2.20151	-1.70764	1.94241	-1.79991	1.16114	-1.31243	2.00746	-1.50126	-0.980124	2.92994	-3.10609	2.55083	-2.38748	1.34477	1.90683	2.37263	3.08819	-2.06444	1.8189	1.55824	1.98738	-1.67756	1.82744	2.01636	1.89021	1.82353	1.82577	1.64326	-0.0790441	-2.35829	0.890877	2.89492	2.8289	2.56215	1.1816	-3.01224	0.364164	-2.73831	1.29662	-0.550017
4	-1.66375	-2.19793	-0.64731	-2.64285	-2.25195	-0.283903	-1.32291	-0.859577	-1.73503	-1.3828	-1.26704	-2.15331	-0.549027	-1.49165	-0.697473	-0.839403	-2.16854	-2.98925	-0.781686	-0.464426	-0.948381	-2.19518	-3.13603	-0.237494	-1.12699	-1.46964	-1.84279	-0.74358	-2.07392	-2.07158	-1.48623	-2.1165	0.0557048	-0.43339	-0.0310034	-1.19304	-0.817839	-1.13381	-1.0552	-1.30035	-1.90989	-0.285718	0.248134	-1.10492	-0.463981	-0.500234	-0.77618	-0.647672	-0.488443
5	3.13306	-2.37432	-2.76331	-2.75442	-3.03518	-0.746033	-2.61904	0.667033	-1.79761	2.18138	-1.2618	-2.04775	-2.65209	-1.95187	2.48272	2.8678	-2.51158	-3.0057	-2.06409	-2.21303	-1.19302	-2.15033	-2.36587	-2.5231	-2.96445	2.54351	-1.07666	-2.2846	-2.67181	-2.36552	-1.59442	-2.23066	2.89391	-2.97058	-2.91715	-2.5804	-1.99051	-1.25173	-2.08685	-1.90555	-2.2776	-1.8317	-2.1149	2.7907	-2.22904	-2.32728	-2.89999	-1.23641	-2.74612
6	1.99817	1.54729	0.993188	0.290337	-1.84623	3.04457	-1.595	2.36673	-1.61603	1.79235	2.51983	-2.99204	-1.73446	2.54989	-2.84968	-0.46414	1.08009	0.642537	1.19173	1.38784	1.16049	-1.69919	2.21454	0.878511	-0.930938	1.67385	1.19176	2.19502	2.98789	0.398257	1.45341	3.06907	0.756004	-3.12765	-2.94422	3.10125	-2.69757	-2.80897	-2.69119	2.23585	1.26083	-3.00594	-2.2937	-2.82217	-0.361211	-2.72464	-1.77383	-2.43229	-2.2332
7	-2.91799	2.9074	-0.752715	2.81434	-0.576807	-3.00035	2.45692	-2.61264	-0.568343	-1.712	-0.911693	2.67574	-0.247808	-2.99117	-0.469208	-3.02268	2.70428	0.696758	-2.90635	-1.24897	0.48912	-0.69322	-0.239067	2.86713	-0.504877	-0.0326363	2.76504	2.26073	0.313743	-0.121525	-0.343828	2.62606	-0.273026	2.6282	-0.714424	2.16151	2.37011	2.53796	-0.559749	2.30531	2.4872	-3.09076	-1.48359	-0.529191	-1.47078	2.80122	-1.15074	-0.214985	3.10776
8	2.08535	0.247679	2.21822	-1.61365	2.00665	-2.71755	1.59222	1.73045	0.382662	0.0572485	0.990278	-1.02103	0.0309289	-1.61829	1.86452	0.83421	2.76143	-0.533599	2.23685	2.23841	0.890818	0.801315	-2.86109	0.0306433	0.275611	0.448067	1.95791	-0.114583	1.81769	-0.785516	1.9511	-1.91296	2.98393	-2.13383	2.63219	-0.724626	1.44741	-2.15984	0.273728	-1.86733	2.01081	2.65895	1.2613	-2.432	2.11282	1.73127	2.57537	1.83957	1.84272
9	1.47057	3.03164	1.53038	1.95282	-2.54908	2.25863	3.06236	-2.79359	2.89823	2.96727	1.60441	-0.888337	-2.95205	2.07063	-3.07117	2.98618	0.0011142	1.82808	-2.1291	-2.51371	-3.02031	2.90436	1.57073	2.09682	-3.02416	2.91458	1.3696	1.46391	1.38506	2.0646	1.26137	2.84283	1.50747	2.00217	1.8567	2.08979	2.19602	1.55973	0.634665	1.5009	-0.893789	-1.25351	-2.76963	1.53033	-2.49548	-2.47678	-3.00941	-3.09133	2.99643
10	0.805686	2.25389	-0.504426	1.79665	0.408281	1.58126	2.43709	2.54081	-2.733	-2.93998	2.14575	0.248488	1.63125	-2.07802	1.66352	2.46244	2.00353	1.29742	2.72526	-2.71578	2.64851	-2.79306	0.299433	1.53183	2.38501	3.09376	2.4502	2.40554	0.691625	1.89879	-0.700039	-3.11788	1.30756	1.51669	2.60017	0.169883	1.69877	-0.176121	1.30196	-0.253442	3.09589	1.60362	1.99268	-2.91682	-2.40922	1.92508	2.21488	1.95552	2.08802
11	-0.744938	0.0984768	0.22619	0.0254772	1.21069	1.06345	-1.41924	-1.36469	-1.29375	-1.50659	-0.25135	-0.00541295	0.031263	-0.081166	-1.10266	-1.98387	-0.0422404	0.563213	1.68762	-1.28575	-1.48663	-1.21366	0.291677	-0.166299	-1.04296	-1.30374	-0.247073	-0.223195	0.421979	0.0479759	0.048258	-0.255308	1.16505	0.703962	-0.384	0.427947	1.19274	-0.00615037	0.189021	0.225654	1.89045	-1.11297	1.17816	2.40104	-1.42054	-0.943417	-1.19002	-1.35624	1.53001
12	0.590946	1.26823	-0.0778649	-0.0750685	0.202418	0.596386	1.49678	1.33453	0.907016	1.13355	0.30248	0.39853	0.0260338	-0.0149515	1.70872	-3.1274	1.04217	-0.445261	0.703968	2.41429	1.20952	1.71659	0.189376	0.0581279	0.959541	1.08152	0.196097	0.437474	-0.106978	0.324533	-0.132538	0.445085	-0.25226	0.237155	0.0570201	0.422178	0.333276	0.550812	-0.0334515	0.173521	-0.121766	2.11166	-0.0964843	0.763853	0.00415606	1.58394	-0.175015	1.7889	1.97187
13	-2.70169	-2.39532	1.43679	0.89995	0.833844	0.898307	1.16701	1.57975	1.21892	1.33387	1.68614	0.578815	1.57013	1.27126	1.02088	1.80545	1.0244	1.06417	0.835433	0.889595	1.13627	1.27956	1.63171	0.67316	1.28513	1.30521	1.70994	0.224865	1.21274	0.984719	1.6177	0.520197	0.848193	0.712437	1.29571	0.659051	1.46008	1.2066	1.56511	0.765573	0.846189	0.693349	1.46885	0.965612	0.916074	0.841365	1.23263	0.827088	1.2233
14	-0.847242	-0.677007	1.21671	-1.09979	-0.873755	-0.813197	-1.07389	-2.7043	0.47984	-2.40772	-2.97837	-1.9331	-0.362492	2.89277	-0.362483	-2.1433	-0.21797	-1.4688	-1.08924	-1.021	-1.29492	-2.49871	-1.04391	-1.37802	-0.157136	2.74588	0.985995	-0.916752	-1.17381	-1.34865	0.959147	-2.07805	-1.25282	-0.662817	-0.858947	-0.73137	0.324852	-1.20267	-1.5978	0.298071	-1.74741	-1.6249	-0.876493	-0.886711	-1.19783	-1.18341	-1.06076	-1.23254	-1.54388
15	2.69663	3.09925	0.757512	0.350808	1.96871	-0.0694564	0.310559	0.1177	-0.123379	-0.932952	2.30509	-0.847431	2.28101	-1.41468	-1.0818	-0.837811	3.01524	0.524097	0.759696	2.40226	0.469138	2.97722	0.659419	2.73198	1.52758	-1.15374	2.0311	2.58388	0.762172	0.432557	1.22284	2.85364	0.880109	-0.149017	0.663941	-0.221273	0.852205	-0.491475	-3.02444	3.01327	1.127	0.587043	1.61365	2.56149	1.25981	0.0221473	0.3512	-0.412838	1.01531
16	-1.3928	1.54477	-0.041069	0.293883	-2.39015	0.243145	-0.549349	-0.977243	-2.96712	-1.62266	2.17508	0.0298975	-0.106415	0.407975	1.77178	-1.04016	0.833808	0.0272876	0.0254844	-1.69868	-0.605581	2.28118	-1.02694	0.729676	-3.01608	-1.40073	-2.94181	0.151861	-0.145583	-0.345151	-2.53694	0.146595	-0.243404	0.000646517	2.87532	-0.309777	-0.0178074	0.191306	-2.64309	-0.0906567	-0.545477	0.066465	-2.28835	-0.211713	-1.00212	1.9737	-1.067	-0.118133	-2.87406
17	0.772393	-2.5231	-2.07153	-2.26114	-3.06148	2.22034	-1.99734	2.95133	0.580528	2.65237	-2.28174	-1.97393	-1.69203	1.99075	-0.4857	3.13302	-2.29197	-2.18177	-2.84431	-1.66296	-1.82738	-0.0604766	1.05877	-2.51975	0.469504	2.7043	0.966037	-0.651219	-2.42105	-2.16821	-2.00602	-1.64706	-2.33346	-3.0091	-2.20483	2.02604	-0.51581	-2.62342	-2.16154	3.02369	2.40281	3.11328	-2.33247	2.44836	-1.14612	-2.3347	-1.17002	-2.22399	-1.2617
18	-1.18829	-1.30297	0.607722	-1.25263	3.11528	-1.53895	2.91764	2.18355	2.58449	1.61073	0.0651986	-1.79652	2.06936	1.92225	-3.0653	2.10365	-1.22525	-2.02653	0.651119	-0.358111	2.41755	2.16752	0.352698	-1.58904	2.42394	1.75007	0.885714	-1.64521	1.5392	-1.64178	0.162014	-1.45378	1.21003	-1.84807	-2.0765	-1.70643	2.44358	-2.66768	2.73846	3.0387	-2.61442	0.608429	2.73249	-1.49594	-0.294019	2.25273	-0.247545	-0.18496	-0.529674
19	-3.01989	-2.87974	-2.65039	3.03591	-2.93735	-2.08945	-2.53794	-2.06275	-1.55494	-1.72826	-2.69992	-3.06854	-3.12651	-2.03661	-1.76009	-1.19971	-3.02485	-2.80344	-2.79087	-2.89364	-2.44701	-1.418	-2.50364	3.08657	-2.19824	-2.18271	-2.84472	-3.06068	-2.85977	3.09475	-2.59734	2.99705	-2.94705	-2.6644	-2.80786	-2.53733	-2.84859	-2.84718	-3.10001	-2.84391	-2.88041	-2.46524	-2.7766	-2.31503	-2.67197	-3.10864	-2.88687	-2.46061	-2.90205
20	2.85046	-3.13721	-3.09619	2.6887	3.02523	2.72682	-2.19819	3.01858	2.38628	2.18987	2.64257	2.72247	2.84862	2.77968	0.856362	2.17875	2.93582	2.9078	-2.87341	1.4359	1.37962	1.5681	3.01457	3.00543	0.867417	-2.86883	2.73671	2.87089	3.13109	3.09227	2.7392	3.1353	3.12892	3.06805	2.78754	2.47427	2.8312	-3.04143	2.82267	3.14082	-3.11484	-2.85606	2.76304	2.83899	1.18377	-1.65525	-1.65745	-1.4075	2.53865
[truncated: 452 more columns]

[truncated: 9 more sheets: Supp. Fig.4, Supp. Fig.5, Supp. Fig.6, Supp. Fig.7, Supp. Fig.8, Supp. Fig.9, Supp. Fig.10, Supp. Fig.11, Supp. Fig.12]
